# Supplementary material for: Transcriptomic diversity in human medullary thymic epithelial cells
Source: Nat Commun. 2022 Aug 2;13:4296. doi: 10.1038/s41467-022-31750-1 (PMC9345899; doi:10.1038/s41467-022-31750-1)
Supplement: Supplementary file 6 — Supplementary Dataset 3 [file 41467_2022_31750_MOESM6_ESM.xlsx]

## Sheet: Description
Sheet	Description
Splicing factor expression in mTECs	Gene names, transcript IDs and lengths and expression of splicing factors (in transcripts per million) for three mTEC low and three mTEC high samples. Splicing factors as identified in previous literature: Cook et al 2010, Zhang et al 2020, St-Pierre et al 2015 (ref 60-62); all transcripts with TPM > 0 in at least one sample shown.

## Sheet: Splicing Factor expression mTEC
Gene name - transcript ID	Transcript length	pt214_hi_tpm	pt214_lo_tpm	pt221_hi_tpm	pt221_lo_tpm	pt226_hi_tpm	pt226_lo_tpm
A1CF-ENST00000374001.6	9221	0.0689871	0.0725923	0.0435601	0.0463889	0.0610699	0
A1CF-ENST00000373997.8	9221	0.0689871	0.0725923	0.0435601	0.0463889	0.0610699	0
A1CF-ENST00000493415.5	926	0.509733	0	0.090342	0.0325905	0	0
A1CF-ENST00000395489.6	9517	0	0	0	0	0	0.0716067
A1CF-ENST00000282641.6	9350	2.57723e-11	0	0	2.53798e-10	1.76475e-10	0
ANKHD1-ENST00000506930.2	632	2.41494	7.07803	0	0.680228	0	4.04604
ANKHD1-ENST00000297183.10	7606	0.330877	0.00203123	1.36531	0.290507	1.27668	0.195009
ANKHD1-ENST00000421706.1	801	0	0.789784	1.11666	2.59508	1.18922	3.18988
ANKHD1-ENST00000435794.5	3511	0	1.033	2.63917	1.38948	0.118677	1.6685
ANKHD1-ENST00000412116.5	1826	1.18057	3.62806	3.36934	3.80379	1.95551	5.26587
ANKHD1-ENST00000394723.7	2135	8.7566	8.7879	8.26459	7.00577	11.9786	11.0486
ANKHD1-ENST00000616482.4	2064	0.508404	0.268821	0.61662	1.14818	0	0.530974
ANKHD1-ENST00000475148.1	710	10.9925	16.5813	7.70874	7.83832	6.91785	10.1681
ANKHD1-ENST00000246149.10	2062	4.53712	3.28602	1.36166	2.25128	3.73301	0.47607
ANKHD1-ENST00000506755.1	522	17.8941	16.1959	7.44945	9.03211	4.85052	9.75671
ANKHD1-ENST00000432301.5	3234	1.48849e-10	0	0.733834	0.633439	1.87855e-10	0.829294
ANKHD1-ENST00000462121.1	782	4.217	2.41475	0.625513	0.814184	1.73046	1.12521
ANKHD1-ENST00000511151.5	1216	1.23207	0.871436	1.06166	0.747805	0.79171	0.951593
ANKHD1-ENST00000394722.7	2035	0.386314	0	0	0	0.132641	0.399154
ANKHD1-ENST00000360839.7	8195	12.7073	12.7759	8.25511	8.9223	10.3861	9.57138
ANKHD1-ENST00000495578.1	718	8.62033	7.67069	8.57855	9.31085	7.8128	8.60557
ANKHD1-ENST00000433049.5	3649	11.0925	16.6905	6.30107	6.77903	7.09597	4.31973
ANKHD1-ENST00000490185.1	829	1.71936	0.996043	0.285982	0.706214	0.710512	0.353367
ANKHD1-ENST00000431508.5	4079	19.1082	17.6223	19.7276	18.539	17.5827	23.1105
ANKHD1-ENST00000465435.1	977	6.10263	4.68009	3.61634	3.61557	1.79471	2.81662
ANKHD1-ENST00000421134.5	4814	11.8503	7.79373	6.82772	5.21005	2.0257	5.63473
AQR-ENST00000543879.6	5722	10.7057	9.58124	7.76914	6.9582	8.37068	5.89393
AQR-ENST00000156471.10	9597	6.28663	4.06403	4.12107	3.42715	4.70842	4.82923
AQR-ENST00000559767.1	752	3.86446	3.13936	3.73491	3.88076	7.63472	4.81549
AQR-ENST00000559090.5	3637	2.57728	1.69767	1.70117	1.94646	1.59289	1.69308
AQR-ENST00000560117.1	543	0.143703	0	0	0.261165	0	0
AQR-ENST00000558202.1	497	0	0	0.432244	0	0.207188	0
BCAS2-ENST00000369541.4	1275	59.6927	64.0603	45.2204	44.786	47.2063	48.3956
BCAS2-ENST00000485021.1	891	6.5013	5.9884	4.70975	3.38051	3.95631	8.29307
BRDT-ENST00000402388.1	3125	0.148169	0	0.168041	0	0.154841	0.0242041
BRDT-ENST00000355011.7	534	1.26566	1.78907	0.454294	2.13945	1.44207	0.945249
BRDT-ENST00000449584.5	550	0.0598592	0	0	0	0	0.324015
BUD13-ENST00000260210.5	2192	10.7982	13.3296	12.669	12.7906	10.2455	12.9327
BUD13-ENST00000419189.1	947	0	0	0	0	0	3.64611e-08
BUD13-ENST00000375445.7	1793	0	0	0	0	1.54253	0.421959
BUD31-ENST00000466798.1	820	6.54166	9.77112	1.94077	5.87548	2.95391	6.71739
BUD31-ENST00000427499.5	889	12.592	16.137	4.16384	9.2451	5.72515	9.5843
BUD31-ENST00000496696.5	585	38.0892	30.5242	31.114	15.3785	19.8812	24.1057
BUD31-ENST00000471813.1	341	7.04217	20.0631	2.78061	7.24302	1.11217	4.05465
BUD31-ENST00000403633.6	1139	23.5438	21.3432	23.438	24.7002	28.4811	18.8207
BUD31-ENST00000473447.1	480	14.5969	29.9911	2.29902	4.09092	3.5096	9.13312
BUD31-ENST00000431419.1	608	32.4571	44.6622	15.0285	27.2744	29.5179	41.9865
BUD31-ENST00000222969.10	1052	20.4337	25.2106	28.1932	29.0638	31.0212	27.126
C9orf78-ENST00000492991.5	478	10.1111	3.67751	12.5128	6.942	7.52897	5.58261
C9orf78-ENST00000495934.2	472	5.11736	7.65858	6.34837	6.28127	2.91036	8.38406
C9orf78-ENST00000372447.7	1795	41.3867	42.3792	50.1902	48.8295	55.8851	45.4869
C9orf78-ENST00000480023.1	2143	0.977385	1.2442	1.40478	1.40649	0.934631	1.89335
C9orf78-ENST00000461762.5	2390	1.98283	2.36324	1.70791	2.06212	1.85266	2.51714
C9orf78-ENST00000461539.5	637	2.66024	3.2622	15.701	11.3958	16.1567	14.9501
C9orf78-ENST00000461349.5	783	0	0.0611987	0.101554	0.116664	0	0
CACTIN-ENST00000587175.1	2216	2.39146	1.58341	1.5312	1.08031	3.07164	1.21944
CACTIN-ENST00000429344.7	3583	9.19557	9.05834	14.5455	13.4031	14.9197	11.6709
CACTIN-ENST00000592721.5	1220	0.684882	0.465036	0.768126	0.672512	3.49388	0.455043
CACTIN-ENST00000585942.5	2810	0.0720456	0	0.192142	0.0976068	0.132195	0.488695
CACTIN-ENST00000248420.9	2671	0.13205	1.44939	0.995938	0.819098	0.398966	0.48243
CACTIN-ENST00000591978.1	2283	3.22275	4.17315	2.70728	2.47954	3.12298	2.59052
CACTIN-ENST00000589321.5	1708	1.41451	1.03145	1.12527	0.659905	0.320007	1.00477
CACTIN-ENST00000591726.1	699	0	0	0	0	0	0.260983
CACTIN-ENST00000221899.7	2797	0.012251	0	7.02721e-07	6.11095e-05	0.229067	0.00105868
CCAR1-ENST00000543719.5	3521	15.9347	12.0986	14.1696	10.4881	10.5634	9.82335
CCAR1-ENST00000539250.1	701	5.02745	6.52494	6.15252	8.88994	5.13083	10.0508
CCAR1-ENST00000540210.5	3415	14.1857	13.3764	6.36102	11.46	6.89411	10.9203
CCAR1-ENST00000265872.11	4658	16.4038	17.8967	20.2367	25.9013	18.0725	22.6309
CCAR1-ENST00000630771.2	4540	0.125695	0.510261	0.473365	0.242395	0.553036	0
CCAR1-ENST00000480627.2	561	10.3248	15.1017	15.8842	17.2308	12.7214	18.8752
CCAR1-ENST00000543706.1	869	1.76212	10.7168	8.67911	4.73908	8.74848	11.9357
CCAR1-ENST00000398676.3	565	7.98971	6.24556	5.71512	6.31005	2.85363	7.62321
CCAR1-ENST00000536012.5	2447	0.0737582	0	0.0617387	0.0609279	0	0
CCAR1-ENST00000494903.2	570	0.636622	1.29976	0.703571	1.57043	0.565989	0.510413
CCAR1-ENST00000538031.5	754	1.15201	1.77709	0.877744	1.11356	0.567087	0.513243
CCAR1-ENST00000483264.1	487	9.45614	6.38154	6.52474	7.64627	3.55177	5.49386
CCAR1-ENST00000479143.2	478	6.09628	3.47893	5.71575	8.55566	4.21073	7.3969
CCAR1-ENST00000536391.5	552	0.107495	0	0	0	0	0.114808
CCAR1-ENST00000539539.5	3224	6.81378	7.24461	0.0136539	0.00843173	6.79252e-06	0
CCAR1-ENST00000543225.5	2407	0	0	0	0.0703056	0.077103	0
CCDC12-ENST00000425441.5	1097	0.39793	0	1.80241	0.584088	0.266031	0
CCDC12-ENST00000292314.6	1017	24.6664	21.1823	44.6297	36.1453	39.4419	27.8785
CCDC12-ENST00000604367.1	2412	1.22687	1.07077	2.14247	1.89755	2.05612	1.27367
CCDC12-ENST00000494655.5	793	1.72047	1.75666	2.46961	2.08314	2.17139	1.46448
CCDC12-ENST00000488069.5	897	0.500704	1.1236	0.789766	1.21421	0.689811	0.643023
CCDC12-ENST00000605875.1	380	0.686695	2.21303	1.00716	1.85107	2.17772	1.1683
CCDC12-ENST00000492819.1	853	0.161366	0.56136	0.398854	0.286909	0.355478	0.133795
CCDC12-ENST00000605358.5	402	0.449849	0	1.67851	1.22169	0	0.358647
CCDC12-ENST00000603885.5	560	0	0	0.161424	0.368467	0	0.329416
CCDC12-ENST00000604164.5	399	0	0	0	0	0.411395	0
CCDC12-ENST00000460035.1	572	0.443278	0	0.123103	0	0.0651533	0.357769
CD2BP2-ENST00000569466.1	1417	14.4018	10.6784	21.7375	17.7311	19.8187	16.7822
CD2BP2-ENST00000564525.1	541	8.15741	5.96784	6.57312	5.39433	4.37544	5.06888
CD2BP2-ENST00000305596.8	3361	22.9422	26.6864	26.8327	30.8081	25.8318	24.4831
CDC40-ENST00000431461.1	400	0.409097	3.50978	0.55067	1.33867	0	1.66359
CDC40-ENST00000606893.5	3372	1.37019	1.04023	0.815241	0.70536	0.846239	0.834847
CDC40-ENST00000307731.2	3859	19.2592	17.1098	9.64325	14.8452	10.8533	14.6621
CDC40-ENST00000368930.5	1977	0.0633044	0.540065	0.106317	0	0.169056	0.0702776
CDC40-ENST00000368932.5	3933	0.848971	2.15065	5.59752	1.23194	2.81964	2.57545
CDC40-ENST00000445340.2	357	0.964226	0.181086	0.634573	0.716062	0.297064	0.937578
CDC5L-ENST00000371477.4	6241	14.4517	15.4835	14.2886	14.5356	13.9211	13.8977
CDK10-ENST00000472018.5	2532	21.7268	31.9068	23.164	34.4508	21.9003	34.8346
CDK10-ENST00000568456.1	1265	10.6555	13.7728	8.02771	11.3662	5.23604	10.3144
CDK10-ENST00000565470.1	724	0.660015	1.6256	2.02155	4.88874	0	1.05155
CDK10-ENST00000331006.12	3344	2.08674	2.17356	1.07872	1.84468	0.941786	1.3743
CDK10-ENST00000512912.5	658	2.28151	3.32235	0	1.13833	0.601073	1.66503
CDK10-ENST00000504473.5	910	0.200627	0	0.303602	0.110341	0.859982	1.75205
CDK10-ENST00000505733.5	1703	0.932151	0.359414	2.01765	1.47191	1.23948	0.852253
CDK10-ENST00000507205.5	1215	2.13526	0.000151783	0.433438	0.645587	0.64527	1.21119
CDK10-ENST00000567932.1	725	1.4148	1.47494	1.30688	0.868827	1.09317	0.384494
CDK10-ENST00000503560.1	462	6.41793	10.3893	8.64589	10.0817	6.17087	8.95025
CDK10-ENST00000510811.6	1376	1.68033	3.59273	2.05333	0	2.80305	1.5677
CDK10-ENST00000378277.8	576	0.800889	1.75855	0.717339	2.22808	0.346803	0.566067
CDK10-ENST00000511415.5	707	3.63144	2.05635	3.77658	4.28114	2.28984	3.02658
CDK10-ENST00000564192.5	897	4.08288	4.82929	6.24077	7.35863	4.75412	5.62961
CDK10-ENST00000502547.5	551	6.64238	4.2345	4.83451	9.21713	5.42604	7.87683
CDK10-ENST00000353379.12	1767	2.81579	1.86413	3.03734	5.08105	3.60336	3.24136
CDK10-ENST00000561477.1	535	12.3413	10.8607	11.3828	17.0146	7.80977	8.57651
CDK10-ENST00000508723.5	555	2.76055	10.2109	3.54653	3.48578	1.99901	0.691237
CDK10-ENST00000505473.5	1424	0	0	0	0.000720492	0	0
CDK10-ENST00000625631.1	140	7.05046	19.9511	1.74555	0	0	0
CDK10-ENST00000514965.5	474	0.750776	0	2.74047e-09	0	0	0.933704
CDK10-ENST00000617879.1	819	0.0921322	0	0	9.3029e-10	0	0
CELF1-ENST00000310513.10	4583	10.7541	8.33227	15.8008	12.4151	19.0185	12.3191
CELF1-ENST00000524648.1	393	3.57903	0.530498	2.33239	1.01582	3.99555	1.81288
CELF1-ENST00000530151.5	583	0.360072	0	0.350965	0	0.419296	0.310429
CELF1-ENST00000531165.5	3650	2.18878	1.58352	1.2115	0.986243	1.21889	1.08052
CELF1-ENST00000422993.2	553	0.104554	0.986517	0.992672	0.815485	0.187551	1.09295
CELF1-ENST00000395290.6	7666	27.4395	28.2462	24.6388	30.477	20.7008	26.2755
CELF1-ENST00000539254.1	572	4.87845	3.13692	3.90619	3.02119	2.0726	2.64736
CELF1-ENST00000535982.1	549	0.196095	0	0.679567	0.756064	0.690878	0.670671
CELF1-ENST00000528434.5	543	4.84677	4.25682	3.24926	2.73174	3.79166	4.5744
CELF1-ENST00000395292.6	2191	1.62061	0.826	0.636082	0.712384	0.422297	0.615635
CELF1-ENST00000534614.1	567	7.9038	7.03628	5.91296	6.77788	6.06702	6.63066
CELF1-ENST00000528538.5	581	1.11476	0.812569	0.852603	0.8247	0.15269	0.445206
CELF1-ENST00000532146.1	473	5.847	3.31843	3.24054	2.59179	1.01586	2.70038
CELF1-ENST00000525841.5	622	1.34952	1.0009	1.27824	1.25488	0.973062	1.70341
CELF1-ENST00000361904.7	1580	0	4.08399e-10	0	0	0	0
CELF1-ENST00000539455.5	800	0	0	0	0.350243	0	0
CELF1-ENST00000532048.5	3044	0.0592118	0.0609717	0.0163416	0.0186291	0	0
CELF1-ENST00000543178.5	576	0.124123	0	0.133097	0.149127	0.13635	0.16079
CELF1-ENST00000526419.1	476	0.119808	0	0.221553	0.260357	0.627614	0.104295
CELF2-ENST00000354897.3	1754	0.334927	0.922872	0	0.311806	0.0618108	0.360674
CELF2-ENST00000637215.1	2724	0.0224262	0.560199	0	0.0666295	0.0749243	0.133658
CELF2-ENST00000417956.6	8044	0.283866	1.17509	1.08494	1.69118	0.130188	1.87786
CELF2-ENST00000542579.5	7982	17.8099	17.7863	7.45101	17.6123	10.5422	12.879
CELF2-ENST00000608830.5	1892	1.2524	1.42632	1.43348	1.60081	2.11802	0.974854
CELF2-ENST00000633077.1	1733	0.30616	0.584556	0.453077	0.410799	0.452848	0.0427419
CELF2-ENST00000631460.1	5538	15.3004	14.2714	13.4157	9.44538	8.11885	11.0245
CELF2-ENST00000416382.6	6894	13.836	11.0161	4.02788	9.17356	5.00642	5.20153
CELF2-ENST00000609692.5	2210	1.09422	1.1691	0.343514	0.690375	0.402663	0.179061
CELF2-ENST00000638035.1	1849	0.448485	0	0.204043	0.300212	0	0.150879
CELF2-ENST00000633200.1	1496	3.51776	1.85851	0.738637	2.08174	0.929728	0.86813
CELF2-ENST00000636488.1	3908	0	0	0	0	0.177535	0
CELF2-ENST00000632065.1	1952	0	0	0.293215	0	5.3607e-10	0
CELF2-ENST00000632728.1	3827	0.140441	0	0.0439085	0	0	0
CELF2-ENST00000399850.7	7085	2.19519e-08	3.94705e-08	0.399878	0	3.7851e-10	0
CELF2-ENST00000609870.5	1549	0.0674465	0	0	0	0.0966043	0
CELF3-ENST00000290583.9	5582	0.26297	0.545131	0.196524	2.02174	0.125378	0.570892
CELF3-ENST00000290585.8	2335	0	0.502273	0.194784	4.76227	0	0.68201
CELF3-ENST00000470688.5	2970	0.110265	0.0603475	0	0.671182	0.035299	0.0789763
CELF3-ENST00000419910.6	684	0.228363	0	0.112151	2.08335	0	0.628452
CELF3-ENST00000420342.1	2444	0	0	0	0.626249	0.211687	0
CELF3-ENST00000479893.5	731	0	0	0.139229	0	0	0
CELF3-ENST00000478829.1	733	0	0	0	0.573701	0.0540895	0.178601
CELF4-ENST00000587819.5	677	0.143442	0	0.463942	0.118007	0.267594	0
CELF4-ENST00000587911.5	532	1.3534	2.14856	0.873239	1.89251	0.503015	2.40299
CELF4-ENST00000590112.5	3236	0.0853673	0.0197941	0.0539666	0.0402818	0.106681	0.0196512
CELF4-ENST00000420428.7	3820	0.048267	0.0397801	0.499847	0.41226	0.109805	0.0241957
CELF4-ENST00000590011.1	579	0.357209	1.98431	0	0.371237	0.247621	0
CELF4-ENST00000588591.5	2651	0.226725	0	0	0.769732	0.212686	0
CELF4-ENST00000586009.5	2542	0.896576	1.9741	1.14676	0.429285	1.38044	1.5838
CELF4-ENST00000591287.5	3757	0	0	0	0.0940263	0	0
CELF4-ENST00000603232.6	1906	0	0	0	0.161975	0.194401	0
CELF4-ENST00000589386.5	556	0	0.293969	0.0812267	0	0	0.145037
CELF4-ENST00000588597.5	1444	0.0979096	0	0.0669899	0	0	0
CELF4-ENST00000587657.1	410	0	0	0	0	0.107921	0
CELF4-ENST00000591421.5	675	0	0	0	0.255765	0	0
CELF4-ENST00000587074.1	411	0	0	0	0	0.20263	0
CELF4-ENST00000601392.5	989	0	0	0	0	0	0.0513095
CELF4-ENST00000589229.5	592	0.0387212	0	0	0	0	0
CELF4-ENST00000587924.1	329	0.281822	0	0	0	0.863839	0
CELF4-ENST00000587449.1	475	0.0463785	0	0	0	0	0
CELF5-ENST00000588350.1	3115	0	0.0334946	0.014043	0.116209	0.070612	0.0381565
CELF5-ENST00000588101.5	873	1.03225	0.637927	0.531125	0.598335	0.537091	0.726599
CELF5-ENST00000541430.6	4268	0.0638542	0.025066	0.0292514	0.110476	0.0268365	0.0195965
CELF5-ENST00000292672.7	1896	0	0	0	0	0.0684894	0
CELF5-ENST00000334293.10	1591	0	0.0310027	0.00795471	0	0	0
CELF5-ENST00000586050.5	585	0	0	0	0.151118	0	0.0707268
CELF5-ENST00000589370.1	702	0	0	0	0.109441	0	0.137378
CELF6-ENST00000287202.10	3373	4.18757	7.66983	1.37884	5.16124	1.43988	3.75582
CELF6-ENST00000395258.7	1741	0.33898	0.955202	0.0648978	0.598478	0.0565518	0.179543
CELF6-ENST00000437872.7	2497	1.41536	1.05298	0.442723	0.853769	0	0.1966
CELF6-ENST00000543764.6	1676	0.449228	1.46505	0.177561	0.526835	0.0633973	0
CHERP-ENST00000551747.1	886	2.53014	3.46012	0.821351	1.4358	0.963059	1.95216
CHERP-ENST00000597261.1	674	8.86724	13.3769	10.6674	17.0708	12.8032	13.3023
CHERP-ENST00000198939.6	4084	3.24945	0.669331	2.05548	2.43923	3.90606	5.55509
CHERP-ENST00000544299.5	1755	0.322141	0	0.0740273	0.41503	0.274192	0.248279
CHERP-ENST00000546538.1	1429	1.02711	0.768629	0.880405	1.32283	0.757019	1.21614
CHERP-ENST00000546361.7	4075	15.4536	18.8543	21.5989	23.0422	19.6349	15.7519
CHERP-ENST00000600432.1	554	9.02045	10.8676	9.42109	12.686	12.0315	10.9489
CLNS1A-ENST00000525064.5	1121	15.5356	9.5278	13.2857	12.576	13.5838	7.25173
CLNS1A-ENST00000525428.6	2982	3.27001	4.52018	3.87543	6.17804	3.70608	6.3919
CLNS1A-ENST00000263309.7	1172	28.704	32.219	18.9998	28.1015	24.5333	37.3381
CLNS1A-ENST00000533957.1	369	4.45907	8.27255	2.59584	4.2424	2.33772	5.57346
CLNS1A-ENST00000532069.5	898	8.82834	8.69962	12.4821	11.6354	9.11102	5.95766
CLNS1A-ENST00000527133.2	667	1.33409	0	1.47933	5.64254	4.72042	4.75949
CLNS1A-ENST00000528364.1	953	35.9873	45.1961	26.9548	28.2162	27.2439	34.9591
CLNS1A-ENST00000526761.5	415	1.38163	2.34852	1.09295	1.59045	1.31703	2.09379
CLNS1A-ENST00000526009.5	747	1.1194	3.78603	0.460888	0	0	0.851209
CLNS1A-ENST00000527265.1	620	0.974673	0.250813	1.30953	0.761558	0.0546467	1.18933
CLNS1A-ENST00000527299.1	387	6.36963	2.5618	3.13062	5.92363	3.59976	5.41199
CLNS1A-ENST00000525359.1	283	0.746632	0	0	1.15195	0.346427	0
CNOT4-ENST00000428680.6	4642	3.28098	5.71791	1.83228	2.50573	1.45633	2.07673
CNOT4-ENST00000414802.5	1687	6.0085	8.01802	3.67705	5.13042	2.84311	4.37305
CNOT4-ENST00000423368.6	3297	3.30035	2.25356	3.30423	3.67815	4.26098	3.71908
CNOT4-ENST00000541284.5	3563	2.6721	1.45205	1.60344	2.05356	1.69456	2.2982
CNOT4-ENST00000451834.5	3507	4.00754	4.8174	5.76093	5.50443	5.40869	6.20871
CNOT4-ENST00000315544.6	3783	2.13829	1.06901	0.527298	0.559574	0.767896	1.66863
CNOT4-ENST00000473470.1	707	0	0.196323	0	0.205199	0.281438	0.232292
CNOT4-ENST00000498534.5	481	0.294446	0	0.262909	0.13429	0	0
CNOT4-ENST00000465721.1	556	0.0958767	0	0	0	0	0.0807602
CPEB2-ENST00000382401.8	6771	32.2379	6.00602	25.8949	7.90314	42.1051	11.342
CPEB2-ENST00000382395.8	6786	32.7361	13.9193	23.0444	8.59864	29.1866	10.6381
CPEB2-ENST00000538197.7	7069	13.6192	6.57633	10.57	3.3714	13.4965	2.34841
CPEB2-ENST00000507071.6	3327	0.311887	0	0.215746	0.0250854	0.149074	0.0506328
CPEB2-ENST00000509684.1	635	37.7148	14.0135	16.5503	4.25373	18.9282	11.205
CPEB2-ENST00000442003.6	6797	1.00769	0	1.44895	0.416933	0.715493	0.154987
CPEB2-ENST00000345451.8	3237	0.488704	0.7001	0.713195	0.127513	0.965832	0.239859
CPEB2-ENST00000503926.1	467	1.18772	0	0.561846	0.306973	0	0
CPEB4-ENST00000334035.9	6705	11.088	6.51696	7.50471	7.62499	6.2438	6.42785
CPEB4-ENST00000517880.1	1416	0.336577	1.88371	0	1.673	0.594324	0.674022
CPEB4-ENST00000519835.5	2257	1.5343	0	1.25696	0.825719	0.549936	0.335145
CPEB4-ENST00000656232.1	404	0.758252	0.409759	0.438855	0	1.24488	0.749995
CPEB4-ENST00000265085.10	9418	2.45559	1.77608	2.27613	2.72896	2.08502	1.50196
CPEB4-ENST00000522336.5	1551	2.23327	1.80825	1.41041	0.701058	0.427267	0.132239
CPEB4-ENST00000657000.1	1670	1.09932	0	0	0.511968	0.380493	0
CPEB4-ENST00000519152.5	441	2.9419	3.11939	1.22714	2.82801	1.96753	0.917578
CPEB4-ENST00000520867.5	2607	0	0	9.05072e-07	0	0	0
CPEB4-ENST00000518141.1	429	0.23573	0.574893	0.102051	0.446545	0.2041	0.112066
CPEB4-ENST00000522344.1	481	0.110923	0	0	0	0.11103	0.117715
CPEB4-ENST00000519467.1	1348	0	0	0	0	0.831092	0
CPEB4-ENST00000659882.1	391	0.983019	0.994925	0.244446	0.287359	0.2406	0.436419
CRNKL1-ENST00000521379.1	673	2.63847	8.88847e-05	3.53046	3.42168	6.25453	3.43472
CRNKL1-ENST00000536226.2	4015	13.4211	13.1316	11.189	12.4229	9.55198	9.92109
CRNKL1-ENST00000490258.1	733	3.41202	2.92576	2.95198	1.96008	1.5413	2.12641
CRNKL1-ENST00000377327.8	4370	0.104246	0.465426	0	0	0.127641	0.0659657
CRNKL1-ENST00000377340.6	4406	2.00591e-07	3.80889e-07	0	0	8.65454e-07	8.66659e-08
CTNNBL1-ENST00000373469.1	1130	0.561987	0	0.164015	0	1.13129	0
CTNNBL1-ENST00000628103.2	1958	0	1.17237	0	0.166801	0	0.172738
CTNNBL1-ENST00000447935.3	778	0.338608	1.46866	0.211878	0	1.3145	0
CTNNBL1-ENST00000472237.5	582	3.06654	1.97359	2.62549	4.12362	0	5.22924
CTNNBL1-ENST00000473857.5	2990	0.175001	0	0.0354759	0.144011	0.113185	0.0644197
CTNNBL1-ENST00000481674.1	450	0	3.12259	0	3.27188	2.32442	0
CTNNBL1-ENST00000361383.11	1890	27.7129	30.3127	30.4212	30.6322	30.2325	28.3651
CTNNBL1-ENST00000373473.5	1493	0	0	0	0	0.165923	0
CWC15-ENST00000539856.5	905	5.50612	1.7414	2.96893	2.18955	2.65569	3.58271
CWC15-ENST00000542165.1	921	0.350827	0	0.867048	0.241521	0.559821	1.27255
CWC15-ENST00000616442.4	559	11.9787	8.30021	13.9538	10.3315	10.7538	15.7913
CWC15-ENST00000542907.5	790	1.19864	2.94784	3.77954	4.03228	1.72852	2.39835
CWC15-ENST00000279839.8	1522	12.3262	10.2211	10.1562	12.5451	11.764	11.2915
CWC15-ENST00000621358.4	1113	17.1675	23.1826	16.1939	20.5045	18.3877	16.9676
CWC22-ENST00000410053.8	3524	14.9076	15.676	11.4888	12.669	11.4273	15.8866
CWC22-ENST00000404136.2	2392	7.91523	7.81983	5.10813	4.40656	3.66425	5.0109
CWC25-ENST00000631731.1	1894	0.244507	0.00850706	0.588171	0.00133413	0.864091	0.246739
CWC25-ENST00000619299.4	1894	0.244507	0.00850706	0.588171	0.00133413	0.864091	0.246739
CWC25-ENST00000619462.4	650	0.332965	1.16739e-09	0.389779	0	0.970926	0
CWC25-ENST00000633854.1	650	0.332965	1.16739e-09	0.389779	0	0.970926	0
CWC25-ENST00000614790.5	3067	22.9462	17.2254	18.7936	16.3401	20.3365	16.3282
CWC25-ENST00000631509.1	1160	3.19006	2.33839	0.388076	1.82305	2.43795e-08	1.80544
CWC25-ENST00000618122.4	1160	3.19006	2.33839	0.388076	1.82305	2.43795e-08	1.80544
CWC25-ENST00000619818.4	1127	1.77158	1.95978	2.79851	1.64922	3.24486	2.11877
CWC25-ENST00000633741.1	1127	1.77158	1.95978	2.79851	1.64922	3.24486	2.11877
CWC25-ENST00000614868.2	3234	1.10029	1.77417	0.680322	1.02062	1.38837	1.94766
CWC25-ENST00000611845.1	581	3.06219	2.24198	3.27192	2.80435	2.39242	2.52619
CWC25-ENST00000633577.1	581	3.06219	2.24198	3.27192	2.80435	2.39242	2.52619
CWC25-ENST00000632717.1	976	0	0.384724	0	0.259159	0	0
CWC25-ENST00000622665.1	976	0	0.384724	0	0.259159	0	0
CWC27-ENST00000508024.1	2103	0.929475	1.19228	0.664884	0.762659	1.36551	0.750214
CWC27-ENST00000506168.1	793	0.579787	0.11224	0.190675	0.0495247	0.0910797	0.607298
CWC27-ENST00000381070.8	2065	20.0155	21.0432	20.7778	21.3664	19.5556	23.3721
CWC27-ENST00000485990.1	671	0	1.45938	0	0	0	0
CWC27-ENST00000545000.1	881	0	0	0	0	0.559699	0
CXorf56-ENST00000469448.1	576	4.45278	5.47173	3.88435	4.771	2.61891	3.91464
CXorf56-ENST00000644802.2	2301	15.7252	16.3216	11.7854	13.8022	11.6882	13.7593
CXorf56-ENST00000320339.8	2372	0.207357	0	0.344184	1.19898	0.122007	1.20559
CXorf56-ENST00000536133.2	1089	0	0	0.370868	0	0.575081	0
DAZAP1-ENST00000233078.9	2184	25.3896	18.2761	47.5881	35.0023	48.4076	27.0575
DAZAP1-ENST00000336761.10	2290	1.14136	2.74246	1.56052	2.66226	2.80827	3.95044
DAZAP1-ENST00000590419.5	508	10.0467	5.73541	7.5635	7.48914	8.32833	5.55771
DAZAP1-ENST00000587079.5	2086	5.78723	4.14238	9.08344	10.5268	15.3242	10.0558
DAZAP1-ENST00000592522.5	2157	1.18668e-08	2.00559	4.46581	3.96561	1.46128	4.5248
DAZAP1-ENST00000585485.2	3943	10.4112	14.3192	11.3572	12.258	8.9836	11.8656
DAZAP1-ENST00000589874.2	3642	2.12781	2.02377	4.05025	3.61935	3.53532	3.23172
DAZAP1-ENST00000589484.5	3414	7.35142	8.59177	6.92573	6.14593	8.11944	6.88047
DAZAP1-ENST00000587833.5	560	5.5558	7.92932	4.84487	3.55815	5.78469	6.03653
DAZAP1-ENST00000586579.5	619	7.08349	10.2375	3.16783	1.59876	4.45326	5.51058
DAZAP1-ENST00000592453.2	1021	7.9497	11.6767	0	0	0	0
DDX23-ENST00000551331.1	706	7.52603	10.7183	2.59682	6.93058	3.08454	6.82265
DDX23-ENST00000549795.5	579	11.781	19.5235	7.51942	13.4535	9.08516	19.177
DDX23-ENST00000547290.1	750	9.5096	11.8458	3.88302	7.3869	4.03224	6.46968
DDX23-ENST00000552369.5	603	0.337091	1.19833	0.456186	1.48409	0	0.281422
DDX23-ENST00000551098.5	1083	19.5499	23.7031	7.75143	12.1572	9.16208	15.2911
DDX23-ENST00000552802.5	926	2.79626	4.81947	0.755238	1.56448	0.742487	0.957381
DDX23-ENST00000553065.1	336	10.4811	3.56605	5.21051	2.8313	3.85077	6.27414
DDX23-ENST00000551189.1	587	12.5449	15.7437	5.23668	8.72626	6.4839	8.40522
DDX23-ENST00000552069.1	592	6.82424	5.43192	1.91446	2.75634	1.38467	4.60756
DDX23-ENST00000308025.8	3256	42.8484	51.1354	37.2766	44.9968	37.3326	43.4702
DDX23-ENST00000552555.1	562	0.759398	0.24218	0.125975	0.688738	0.103439	0.84075
DDX23-ENST00000547135.5	1377	3.4271	3.70981	1.41429	2.16973	2.08742	2.52983
DDX23-ENST00000553182.5	779	0.724215	1.06658	0.131804	0.347	0.133682	0.317296
DDX23-ENST00000551468.1	567	4.19517	2.3896	1.5786	1.38022	1.36457	2.25404
DDX23-ENST00000547165.5	958	1.53327	3.37749	0.960295	0.918689	0.845585	1.16916
DDX23-ENST00000550834.1	869	0	0	0	0	0	0.0966347
DDX23-ENST00000552512.5	696	1.99164	0	0	0	0	0
DDX41-ENST00000507900.5	1564	0.157101	3.72716	0	0	0	1.65723
DDX41-ENST00000508279.5	776	0.25605	0	0.618117	0.740871	0.645858	0.588682
DDX41-ENST00000503078.5	2375	0.970892	0	1.95675	3.40958	1.64766	1.12195
DDX41-ENST00000504807.5	794	2.27211	2.92848	1.5341	3.55513	2.06077	2.20793
DDX41-ENST00000512334.5	686	0.597461	0	2.29089	1.63537	0.916122	1.90223
DDX41-ENST00000510171.3	569	0	1.43557	1.49142	0.78993	0.558419	0.554311
DDX41-ENST00000330503.12	2099	17.2778	17.2722	21.9179	22.5128	20.4736	18.5055
DDX41-ENST00000515562.1	1184	0.86755	0	0.555328	0	0	0.392179
DDX41-ENST00000504781.5	618	1.88627	1.71962	0	0	0.960132	0
DDX41-ENST00000512431.5	904	0.729134	0.712452	0	0	0	0.401635
DDX41-ENST00000505081.5	2949	4.08773	4.06913	5.68114	7.50001	4.30221	6.00854
DDX41-ENST00000652623.1	2094	0.916874	1.07611	0.573961	2.90454	2.00401	0.84122
DDX41-ENST00000507955.6	2230	0.233479	0.658382	0.254292	0.48011	1.03618	0.511747
DDX41-ENST00000512027.1	583	1.5587	1.73689	1.81051	2.18328	2.05628	1.56428
DDX41-ENST00000509576.5	819	1.41581	2.05751	3.33488	3.0121	1.0867	1.76301
DDX41-ENST00000513562.1	552	1.33101	0.0846585	0.117695	1.07595	0.224641	0.473618
DDX41-ENST00000652565.1	1179	0	0	0.409368	0	0	0
DDX41-ENST00000650742.1	1708	0	0	0.164107	0	0	0
DDX41-ENST00000511040.5	721	0.100915	0	0	0	0.426968	0
DDX41-ENST00000506965.5	560	0	0	0	0	0.252883	0
DDX41-ENST00000629036.2	606	2.19983e-09	0	0	0	4.62508e-06	2.79102
DDX41-ENST00000625286.1	150	0	0	0	0	0	0.986743
DDX46-ENST00000507392.5	3565	10.0902	8.17544	10.3642	9.40967	11.3263	8.49325
DDX46-ENST00000354283.8	3821	23.7482	20.1056	23.2537	21.9845	22.2625	19.2448
DDX46-ENST00000505592.5	555	3.10227	4.69699	3.35329	3.57936	1.60513	4.98837
DDX46-ENST00000452510.7	5674	3.89969	2.5743	4.38787	3.93944	3.79025	4.58376
DDX46-ENST00000509255.1	398	9.8667	5.61638	6.41915	6.38697	8.87185	8.80828
DDX46-ENST00000509178.5	766	3.07849	3.65981	4.88736	2.6536	3.21272	2.81796
DDX46-ENST00000506332.1	1589	0.405364	0.231466	0.545742	0.337586	0.282841	0.399116
DDX46-ENST00000628477.2	1584	0	0.369177	0.464863	0	0	0.118987
DDX46-ENST00000503946.1	4078	0.951132	0.748564	1.06002	0.866929	0.431638	0.701358
DDX46-ENST00000513987.1	543	6.03797	5.98891	3.1968	3.40863	3.7017	5.42704
DDX46-ENST00000507053.1	530	1.54319	1.13221	0.694394	0.624369	0.629202	1.11722
DDX46-ENST00000513592.5	571	0.271023	0	0.446867	0	0	0.267833
DHX15-ENST00000512903.1	2071	11.118	11.8494	5.38075	6.83503	4.53608	7.14071
DHX15-ENST00000511553.5	532	0.900223	2.27867	0	0.475059	0.502083	0.509044
DHX15-ENST00000510645.5	470	0.825324	2.35099	1.28978	1.47821	1.37168	2.27412
DHX15-ENST00000513036.5	1848	6.22487	7.7528	5.30748	5.84491	5.5599	7.35581
DHX15-ENST00000503562.1	727	29.453	26.0219	16.5884	19.1077	9.89625	17.7876
DHX15-ENST00000336812.5	2998	79.2921	68.2428	60.8363	70.5451	65.2177	66.5899
DHX15-ENST00000513092.1	567	3.23238	0	0.891292	1.89969	0.267571	1.78805
DHX15-ENST00000508032.5	3028	25.0959	21.6129	15.2349	17.7349	11.9757	17.0884
DHX15-ENST00000508368.1	415	0.382434	0	0.863686	1.92782	0	0.669925
DHX15-ENST00000504279.1	761	1.95099	0.729369	1.53207	2.49794	0.653134	0.711869
DHX16-ENST00000462469.1	797	1.79193	2.18962	1.70002	2.35324	0.436358	0.84973
DHX16-ENST00000461170.1	797	1.79193	2.18962	1.70002	2.35324	0.436358	0.84973
DHX16-ENST00000449252.1	892	0.303002	0.311839	0.829279	0.345067	0.555152	0.649966
DHX16-ENST00000450691.1	892	0.303002	0.311839	0.829279	0.345067	0.555152	0.649966
DHX16-ENST00000447945.1	892	0.303002	0.311839	0.829279	0.345067	0.555152	0.649966
DHX16-ENST00000436662.1	892	0.303002	0.311839	0.829279	0.345067	0.555152	0.649966
DHX16-ENST00000448766.1	892	0.303002	0.311839	0.829279	0.345067	0.555152	0.649966
DHX16-ENST00000427297.1	892	0.303002	0.311839	0.829279	0.345067	0.555152	0.649966
DHX16-ENST00000415603.1	892	0.303002	0.311839	0.829279	0.345067	0.555152	0.649966
DHX16-ENST00000446074.1	892	0.303002	0.311839	0.829279	0.345067	0.555152	0.649966
DHX16-ENST00000453879.2	1933	0.786492	0.593206	1.19899	1.65422	1.05602	1.67112
DHX16-ENST00000414052.6	1933	0.786492	0.593206	1.19899	1.65422	1.05602	1.67112
DHX16-ENST00000445379.6	1933	0.786492	0.593206	1.19899	1.65422	1.05602	1.67112
DHX16-ENST00000449861.6	1933	0.786492	0.593206	1.19899	1.65422	1.05602	1.67112
DHX16-ENST00000451748.6	1933	0.786492	0.593206	1.19899	1.65422	1.05602	1.67112
DHX16-ENST00000376437.9	1933	0.786492	0.593206	1.19899	1.65422	1.05602	1.67112
DHX16-ENST00000451456.6	3445	3.87823e-07	4.73116e-08	0.716447	0.766107	1.16199	0.960747
DHX16-ENST00000421095.6	3445	3.87823e-07	4.73116e-08	0.716447	0.766107	1.16199	0.960747
DHX16-ENST00000417308.6	3445	3.87823e-07	4.73116e-08	0.716447	0.766107	1.16199	0.960747
DHX16-ENST00000458094.6	3445	3.87823e-07	4.73116e-08	0.716447	0.766107	1.16199	0.960747
DHX16-ENST00000424672.6	3445	3.87823e-07	4.73116e-08	0.716447	0.766107	1.16199	0.960747
DHX16-ENST00000376442.8	3406	14.8029	17.5464	14.3373	15.3076	10.9722	10.3851
DHX16-ENST00000456005.5	691	4.22142	1.84433	4.2579e-07	0.204504	0	0
DHX16-ENST00000450902.6	2203	1.43063e-10	0	0.254075	1.01841	3.05166e-08	2.16066e-09
DHX16-ENST00000477800.1	797	0	0	0	0	0.872717	1.22739
DHX16-ENST00000492529.1	797	0	0	0	0	0.872717	1.22739
DHX16-ENST00000480637.1	797	0	0	0	0	0.872717	1.22739
DHX35-ENST00000373325.6	3287	0.291563	0	0.132881	0	0.143603	0
DHX35-ENST00000482619.1	666	0.181732	0	0.394881	0	0.266819	0
DHX35-ENST00000252011.8	3314	5.2829	5.98398	5.28779	5.72345	2.85301	5.46093
DHX35-ENST00000449559.1	607	0.856355	0	0.689286	0.635954	1.03885	0.944833
DHX35-ENST00000652169.1	3376	0.39967	0.743227	0.113146	0.452337	0.441497	0.482459
DHX35-ENST00000493450.1	2958	1.0587	1.1949	1.07543	1.20526	0.835291	1.33986
DHX35-ENST00000484417.5	3318	0	0	1.2935	2.35289	1.25108	0.980343
DHX35-ENST00000373323.8	2347	0	0	0	0.0968514	0.194383	0
DHX8-ENST00000540306.5	3809	3.78025	0.690053	3.42666	0.955681	4.26229	0.240564
DHX8-ENST00000589898.1	739	0.752898	0.0375997	1.27795	1.77281	1.07311	0.522447
DHX8-ENST00000587574.1	492	7.39753	3.71307	8.36857	10.318	8.45999	7.81242
DHX8-ENST00000587044.1	6215	2.06489	2.51196	1.38241	1.32261	0.926503	1.81325
DHX8-ENST00000262415.8	5549	9.71535	8.29145	10.1798	11.533	10.0099	9.20014
DHX8-ENST00000592258.5	590	0.450316	0	0.81697	1.85499	0.247047	0.592358
DHX8-ENST00000650571.1	4820	0.353142	0.745846	0.124301	0	0	0.415043
DHX8-ENST00000588996.1	561	0.105495	0	0.0594747	0.53743	0.497655	0.230598
DPPA5-ENST00000370370.4	659	1.95411	0	0.843223	0	1.52303	0.0535101
EFTUD2-ENST00000592576.5	3364	15.7009	9.41617	16.1644	12.3202	14.5168	9.101
EFTUD2-ENST00000591382.5	3675	0.0925658	0.374822	0	0.219027	0	0.404531
EFTUD2-ENST00000589825.5	600	12.8697	10.3368	10.8481	2.2708	7.11864	5.3145
EFTUD2-ENST00000402521.7	3045	6.68851	9.33112	12.546	7.57813	13.2944	6.59888
EFTUD2-ENST00000590977.5	2422	1.69487	0.946531	1.25309	0.891202	0.810704	1.19369
EFTUD2-ENST00000587957.1	503	1.8207	1.2026	2.27275	1.25279	1.4097	1.47783
EFTUD2-ENST00000591856.1	366	1.41089	3.7991	1.44439	1.79222	1.66585	2.95688
EFTUD2-ENST00000586276.5	3678	0.897236	0.334082	1.02904	1.05713	0.74211	1.13111
EFTUD2-ENST00000589769.1	689	0	0	0.347388	0	0.275876	0.295592
EFTUD2-ENST00000426333.7	4326	1.39169	1.31402	1.67609	1.83251	2.03516	1.70026
EFTUD2-ENST00000590367.5	3638	3.16377	3.83718	3.67732	3.76628	3.22766	2.42672
EFTUD2-ENST00000588374.1	524	11.2541	2.94674	3.87357	1.61843	0	1.35957
EFTUD2-ENST00000587914.1	562	0.350168	0.268976	1.77923	1.23881	0.814941	1.04978
EFTUD2-ENST00000586654.5	585	1.82759	1.45167	1.62255	1.73535	0.815955	2.01677
EFTUD2-ENST00000590105.1	427	6.23988	4.35361	2.75801	4.46103	4.02662	3.84185
EFTUD2-ENST00000589211.1	584	4.40773	3.93753	2.43976	2.71053	2.31906	2.51058
EFTUD2-ENST00000588340.1	595	0.259135	0.334674	0	0.123258	0	0.188705
EFTUD2-ENST00000585794.5	578	0	0	0.0975151	0.112583	0.27926	0
EFTUD2-ENST00000593200.5	485	0	0	0.261765	0	0	0
EFTUD2-ENST00000589475.1	200	2.58169	0	1.80118	0	0	0
EFTUD2-ENST00000586875.1	325	0	0	0.571117	0.180678	0	0
EFTUD2-ENST00000593072.5	551	0	0	0	0	0	0.384148
EFTUD2-ENST00000592408.5	561	0.889404	0	0	0	0	0
EFTUD2-ENST00000592701.2	562	0	0	0	0	0.704186	0.23339
EIF4A3-ENST00000575978.1	3593	10.8086	17.893	9.38466	14.4549	9.02062	16.4204
EIF4A3-ENST00000576573.1	697	17.3357	30.3893	20.3889	24.748	14.789	38.0023
EIF4A3-ENST00000575957.1	574	19.2416	31.3751	20.1184	34.0202	17.0856	29.3364
EIF4A3-ENST00000570837.1	534	8.59032	10.9078	5.86151	9.73963	4.14712	11.0723
EIF4A3-ENST00000576547.2	1492	0.520522	1.73769	1.95356	0	1.13427	0
EIF4A3-ENST00000649764.2	2524	7.32997	12.4068	6.274	9.58454	11.0531	15.1885
EIF4A3-ENST00000647795.1	1579	145.825	205.025	122.393	160.237	157.622	190.572
EIF4A3-ENST00000570625.5	562	2.6598	0	0	3.97699	0	5.71878
ELAVL1-ENST00000596459.5	1473	34.0136	27.0054	45.5406	37.7346	42.5244	30.7396
ELAVL1-ENST00000593807.1	856	2.38928	2.04219	8.1851	6.3836	7.71043	4.37695
ELAVL1-ENST00000595499.1	799	9.70324	11.2697	7.30074	7.82943	6.1385	11.2667
ELAVL1-ENST00000407627.7	6054	14.9613	14.1168	16.423	18.4346	14.1209	13.1636
ELAVL2-ENST00000423281.1	777	2.00164	1.96227	0.901692	0.903065	0.952126	1.92659
ELAVL2-ENST00000380110.8	3691	0.0497138	0.135155	0.0186073	0	0	0.00675148
ELAVL2-ENST00000223951.10	3763	0	0	0	0.0597037	0	0
ELAVL2-ENST00000544538.5	3789	0	0	0	0	0.025241	0
ELAVL3-ENST00000438662.6	1223	0.106421	0.0364974	0	0.081624	0.279068	0.212672
ELAVL3-ENST00000359227.8	4742	0.231361	0.14447	0.186353	0.4016	0.228928	0.192986
ELAVL3-ENST00000588853.1	367	0	0	0	0	0.212172	0
ELAVL4-ENST00000371819.1	2467	0	0.11779	0	0.242007	0	0.197178
ELAVL4-ENST00000371827.5	3775	0	0.667327	0.0823054	0.411274	0.109584	0.253273
ELAVL4-ENST00000652693.1	2235	0.0619973	0	0	0.50863	0.0249409	0.0714475
ELAVL4-ENST00000651693.1	1508	0.0920902	0.147057	0	0	0	0.00806268
ELAVL4-ENST00000463650.2	463	0.0657667	0	0	0	0	0
ELAVL4-ENST00000652252.1	1456	0	0	0.101093	0.129923	0	0
ELAVL4-ENST00000357083.8	1442	0	0	0.206011	0	0	0
ELAVL4-ENST00000650764.1	1794	0	0	0	0.364374	0	0.123886
ELAVL4-ENST00000371824.7	3965	0.33456	0	0	0.225621	0	0
ELAVL4-ENST00000651258.1	1294	0	0	0.0460819	0.17388	0.174977	0
ELAVL4-ENST00000371821.6	3858	0	0	0	0.915627	0	0
ELAVL4-ENST00000474675.1	600	0	0	0	0.482992	0	0
ENOX1-ENST00000261488.10	2982	12.9134	20.4286	7.44311	17.0665	9.40682	21.642
ENOX1-ENST00000482207.1	413	2.19811	1.30592	0.696738	0.97111	0.440378	0.522427
ESRP1-ENST00000358397.9	3756	1.2481	3.46583e-09	3.28577	6.80456e-09	0.85803	0
ESRP1-ENST00000433389.8	3768	14.4775	12.5874	15.3408	10.1192	21.6799	11.9268
ESRP1-ENST00000423620.6	3746	6.28405	3.93701	6.01138	4.82465	8.6673	5.56864
ESRP1-ENST00000523347.1	1813	2.26344	2.72757	3.85038	1.94427	5.54045	3.35666
ESRP1-ENST00000517556.1	457	4.44447	3.92463	2.04738	0	1.62246	1.08261
ESRP1-ENST00000517610.1	2139	0.317099	5.1048	0.391661	0	1.44657	9.37748e-10
ESRP1-ENST00000519505.5	3068	5.53849	0	1.27884	3.55632	4.03735	4.41888
ESRP1-ENST00000522756.6	609	0.961154	0.390833	0.420975	0.519858	0.291991	0.187002
ESRP1-ENST00000646773.1	3274	6.07691	5.61673	3.81001	4.6744	3.15973	3.13594
ESRP1-ENST00000454170.7	3465	2.13132e-07	0	0.000197868	0.00625727	4.20347e-08	0.0033832
ESRP1-ENST00000520385.1	764	0.259678	0.369885	0.166575	0	0.185915	0.18947
ESRP2-ENST00000251366.7	3228	2.1563	0.957288	2.99233	1.5293	2.82371	2.04883
ESRP2-ENST00000473183.7	3429	15.9427	9.34498	26.2177	17.3663	24.884	10.8616
ESRP2-ENST00000565213.2	398	4.69184	2.04827	6.0997	4.53332	5.58047	2.47552
ESRP2-ENST00000565858.5	3386	3.46371	1.98368	4.59067	2.46789	2.39753	1.72043
ESRP2-ENST00000563159.5	716	2.26554	2.28029	4.71535	3.58216	4.71854	2.14773
ESRP2-ENST00000562738.5	590	0.500575	0.103834	1.476	0.377538	0.746036	0.51108
ESRP2-ENST00000562567.6	1379	5.14237	3.51731	8.43872	7.00044	5.25816	3.79213
ESRP2-ENST00000566774.1	2072	2.59938	1.63049	1.49082	2.27498	3.52761	0
ESRP2-ENST00000562724.1	478	1.7384	1.38211	0.804182	1.02381	1.1323	1.45641
ESRP2-ENST00000564465.1	734	0.506189	0	0	0	0	0
ESS2-ENST00000472073.1	2101	2.23741	1.6489	4.20514	4.02829	3.96797	3.76036
ESS2-ENST00000252137.11	5359	1.11826	2.03905	1.1255	1.81113	1.99357	1.59287
ESS2-ENST00000434568.5	1808	3.86405	4.18826	5.64202	5.35638	4.78642	3.37461
ESS2-ENST00000469466.1	581	0.110802	0	0.389452	0.193186	0.545048	0.264385
FAM32A-ENST00000585831.5	896	1.44201	0.654002	1.37527	0.690015	0.69811	0.591772
FAM32A-ENST00000263384.12	1463	32.5929	33.419	41.4205	45.6815	38.6952	37.5467
FAM32A-ENST00000587351.1	401	5.21646	6.21005	2.88666	3.60692	1.55955	2.04785
FAM32A-ENST00000589852.5	1168	5.71091	6.29468	3.46283	6.03452	4.61314	2.70877
FAM32A-ENST00000588367.5	798	1.90174	1.80112	3.12182	3.89663	1.77054	1.83952
FAM50A-ENST00000393600.8	1337	23.9476	16.9587	26.7512	19.0234	38.5952	15.7467
FAM50A-ENST00000158526.9	1240	3.60526	1.77947	2.92556	2.62913	4.0099	1.3898
FAM50A-ENST00000478509.1	682	3.14632	1.12477	6.30727	5.51121	5.51978	2.91519
FAM50A-ENST00000464419.5	1470	19.1868	13.8681	15.6117	20.2318	22.1883	13.7845
FAM50A-ENST00000490480.1	346	5.10901	3.06699	8.41587	7.19446	6.39568	4.46544
FAM50A-ENST00000494278.1	294	1.19666	2.07209	0.216467	0.234569	1.32133	0.247397
FAM50A-ENST00000481619.5	763	6.6593	2.12375	0	0	0.617157	2.71011
FMR1-ENST00000616614.4	1409	0.822923	2.14575	0.489615	0.832146	0.511884	1.43862
FMR1-ENST00000621447.1	1832	0.876463	1.73373	0.15741	0.40767	0.110965	0.494843
FMR1-ENST00000492846.1	815	14.0155	13.0046	7.72648	12.0536	6.32543	14.9475
FMR1-ENST00000478848.1	541	15.3564	14.2689	9.14685	13.6296	6.29238	17.1569
FMR1-ENST00000218200.12	4333	12.9011	18.2171	4.31191	15.6751	13.0229	19.4877
FMR1-ENST00000370477.5	3437	2.45511	0	2.52606	1.52651	2.33434	3.25119
FMR1-ENST00000440235.6	4271	8.64139	5.44701	8.56307	2.37353	2.89355	5.98895
FMR1-ENST00000643620.1	1439	2.61118	3.92838	0.32421	0.764252	0.896172	1.58163
FMR1-ENST00000475038.2	571	1.47652	1.65404	0.592345	0.396264	0	0.419579
FMR1-ENST00000463120.2	470	7.39619	8.64641	7.57571	10.3334	8.45973	12.3344
FMR1-ENST00000370471.7	4125	0.439223	0.293053	0.28761	0.133646	0	0.153302
FMR1-ENST00000370475.9	4441	3.16244	6.3019	5.32905	5.70052	4.24981	3.8766
FMR1-ENST00000611273.1	564	1.6408	1.24097	0.120346	0.342321	0.261284	0.77043
FMR1-ENST00000370470.5	1774	0	2.44988	0	0	1.24258	0.118693
FMR1-ENST00000620828.4	4830	3.1885	2.1349	1.88469	1.7621	0.937014	2.71755
FMR1-ENST00000439526.6	3699	11.5506	7.44366	7.61721	11.0281	6.42171	7.69194
FMR1-ENST00000334557.10	1295	0.852438	1.76945	0.422622	0.292921	0.705019	0.777259
FMR1-ENST00000621987.4	1352	0.216417	0	0	0	0	0
FMR1-ENST00000621453.4	1864	0.10875	0.320266	0	0	0	0.0333399
FRA10AC1-ENST00000460752.1	4780	2.1436	3.32858	1.53624	2.42752	0.931911	2.6776
FRA10AC1-ENST00000359204.5	3109	12.8919	15.4469	10.1172	14.306	9.51859	18.3995
FRA10AC1-ENST00000482719.1	645	10.2038	13.7386	6.31863	9.46521	5.6855	16.2645
FRA10AC1-ENST00000472153.1	262	1.40537	3.84991	1.98265	2.83682	1.99987	4.29392
FRA10AC1-ENST00000483229.1	398	0	0	0.061331	0	1.33055	0.380686
FRA10AC1-ENST00000462771.1	1064	0	0	0	0	9.38739e-09	0
FUS-ENST00000487509.6	4920	181.163	223.5	126.328	173.673	117.822	192.499
FUS-ENST00000568901.2	521	90.4887	97.3636	68.4395	96.2789	43.5371	139.687
FUS-ENST00000564766.1	791	187.207	233.268	147.609	177.045	137.216	228.429
FUS-ENST00000568685.1	1785	1.26174	5.25297	1.48155	2.99767	4.03971	4.48096
FUS-ENST00000254108.12	1824	6.31939	0	47.6406	31.0426	46.2074	10.8291
FUS-ENST00000483853.1	778	37.9327	43.9225	42.3273	62.224	52.8679	74.3724
FUS-ENST00000566605.5	1787	5.00352	4.29869	10.1928	8.62585	10.1128	8.49192
FUS-ENST00000487045.6	952	40.0772	36.3737	32.5566	37.2748	21.1447	29.2566
FUS-ENST00000474990.5	827	157.969	157.61	223.024	255.081	222.619	269.16
FUS-ENST00000569760.5	639	13.4458	20.3699	111.823	109.365	109.692	107.654
FUS-ENST00000380244.7	1818	70.1183	78.4733	61.0328	75.2525	71.3915	64.5438
FUS-ENST00000487974.1	643	68.3519	55.7383	41.6143	47.3357	29.906	42.3777
FUS-ENST00000570090.1	544	0	0	0	0	0	0.424586
FXR1-ENST00000482125.1	739	2.78076	20.8577	8.92942	19.6524	8.0564	11.4665
FXR1-ENST00000473375.1	483	10.4371	3.89428	6.08159	4.20694	5.85701	6.87165
FXR1-ENST00000480918.5	1996	23.3229	13.534	9.52376	4.25969	15.0708	9.92414
FXR1-ENST00000305586.11	3277	5.2752	6.38809	3.32816	5.77911	4.3144	5.724
FXR1-ENST00000498658.5	683	9.41498	7.29483	15.4557	14.6484	12.4922	12.2189
FXR1-ENST00000468861.5	1989	0	0.655124	0.286567	0.423155	0	0
FXR1-ENST00000357559.9	8343	2.08127	2.24277	1.81838	2.15775	1.53262	2.06859
FXR1-ENST00000491062.5	1768	0.261618	1.04008	1.30837	1.93513	1.72196	1.0483
FXR1-ENST00000481383.1	909	18.1982	14.1518	16.0487	16.7185	15.5037	18.9475
FXR1-ENST00000484958.5	824	0.597359	1.24096	0.157565	0.183238	0.152127	0.593721
FXR1-ENST00000476672.1	976	15.8944	12.6759	9.42777	10.8412	9.10759	10.5591
FXR1-ENST00000445140.6	2651	28.1542	29.2985	31.3294	34.2387	29.1804	34.7396
FXR1-ENST00000461044.5	601	16.0791	14.2386	13.0929	10.181	8.65293	18.6817
FXR1-ENST00000475315.5	2341	0.585919	0.277343	3.34963	3.57035	1.45938	4.02333
FXR1-ENST00000472339.5	2130	48.8397	51.1584	45.8963	50.622	48.1766	53.2892
FXR1-ENST00000469882.5	570	0	0	0	0.154196	0	0
FXR1-ENST00000484790.5	571	0	0	0	7.06371e-05	0	0
FXR1-ENST00000491674.1	365	0.381626	0	0	0	0	0.439096
FXR1-ENST00000479176.5	541	1.81859	0	0.295307	0.385189	0.133407	0
FXR1-ENST00000461801.1	410	0.183259	0	0	0.114317	0.102996	0
FXR2-ENST00000571079.1	462	30.9953	58.0132	8.98483	26.4214	18.5694	49.8452
FXR2-ENST00000250113.12	2987	22.7303	31.8954	32.3082	36.5737	31.3683	36.2339
FXR2-ENST00000573057.1	675	9.04528	11.9438	7.01285	9.22429	10.7521	13.1766
FXR2-ENST00000574490.1	743	2.21218	2.40329	2.21071	3.30651	2.11989	2.82285
FXR2-ENST00000573957.1	582	1.2892	2.24109	2.71692	2.78625	1.69517	2.44563
FXR2-ENST00000571597.1	565	0.43267	0.0626548	0.267388	1.55748	0.440602	0.118737
FXR2-ENST00000576693.1	477	0.438189	0	0.646696	0.83933	0.183588	0.757661
G3BP2-ENST00000677265.1	5398	0	0.286466	0	0.121285	0	0.252839
G3BP2-ENST00000357854.7	2609	21.2003	15.6003	15.7907	15.3183	16.4795	10.2164
G3BP2-ENST00000511146.5	577	0.483892	0	0.678827	0	0.46573	0
G3BP2-ENST00000676584.1	5519	0.0175647	0.260443	0.140256	0.142013	0.131862	0.450887
G3BP2-ENST00000676493.1	377	1.73212	0	0.673957	0.497939	0.658919	0
G3BP2-ENST00000676974.1	5285	0.0269963	0.155672	0.069258	0.0546517	0	0.07527
G3BP2-ENST00000676470.1	5515	0.493286	0	0.113559	0.605494	0.473425	0
G3BP2-ENST00000678958.1	444	0.666297	0	0.928507	0.965389	0.948157	0.374319
G3BP2-ENST00000395719.7	4217	12.4131	9.80453	5.56113	4.29663	4.94938	5.00619
G3BP2-ENST00000359707.9	4321	29.435	26.9096	25.1529	24.2616	21.027	20.2277
G3BP2-ENST00000679294.1	5011	2.47977	2.15322	2.15785	2.65307	1.3238	2.72922
G3BP2-ENST00000677794.1	3957	0.0522418	0.279563	0.136708	0.113871	0.0762433	0.26275
G3BP2-ENST00000507947.5	665	0	0.980881	0.885579	0.756018	0.28213	0.289377
G3BP2-ENST00000676666.1	5390	0.404321	0.161182	0.365559	0.246442	0.264941	0.178716
G3BP2-ENST00000677952.1	4150	1.7291	0.869049	2.59109	3.02771	2.23485	2.06908
G3BP2-ENST00000676485.1	265	0	1.37215	0	0	1.27647	3.23614
G3BP2-ENST00000503660.5	1071	0.775134	1.37795	0.678301	1.23345	0.915219	0.682505
G3BP2-ENST00000677060.1	4163	0	0	1.16547e-10	0.247429	0.798116	0.0628477
G3BP2-ENST00000678273.1	2788	0.542573	1.99477	0.825127	0.250288	0.277081	0.772775
G3BP2-ENST00000677876.1	5110	0.0418239	0.225474	0.168828	0.037098	0.0755158	0.0368064
G3BP2-ENST00000509100.6	384	1.0696	0.690315	0	0	0.778956	0.558671
G3BP2-ENST00000677192.1	6181	1.3768	1.46497	0.752693	0.839537	0.351863	0.514438
G3BP2-ENST00000678389.1	246	14.8067	8.43954	5.32404	5.27624	4.93934	10.5972
G3BP2-ENST00000679329.1	5811	1.80146	1.93926	1.74926	1.72494	1.22331	1.5042
G3BP2-ENST00000677094.1	2441	0.298782	0.191453	0.252759	0.439421	0.258028	0.319998
G3BP2-ENST00000677727.1	4820	0.0600187	0	0.12616	0.00587022	0	0
G3BP2-ENST00000678552.1	5142	0	0.0606679	0	0	0	0.0601937
G3BP2-ENST00000678329.1	5060	0	0	0.0677818	0.0251303	0	0
G3BP2-ENST00000677003.1	4880	5.98395e-11	0	0	0.0666174	0	0
G3BP2-ENST00000678447.1	5548	0	0	0	0	0	0.070407
G3BP2-ENST00000678875.1	6379	0	3.97827e-09	0	0.0166203	0.0026682	0.000212094
G3BP2-ENST00000677583.1	5189	0	0	0	0	0.0750035	0.0635589
G3BP2-ENST00000679281.1	5211	0	0	0	0.106417	0	0
G3BP2-ENST00000678971.1	5367	0	0	0.0650127	0	0	0
G3BP2-ENST00000678122.1	5155	0	0.00518008	0	0	0	0.0636696
G3BP2-ENST00000677201.1	4240	0.00016718	0.635286	0	0	0	0
G3BP2-ENST00000677125.1	2592	0	0	0	0.192599	0	0
G3BP2-ENST00000677566.1	2357	0	0	0	0	0	0.121359
G3BP2-ENST00000677520.1	222	2.29212	3.0482	0	1.24864	0	0
G3BP2-ENST00000507133.2	598	0	0	0.23137	0	0.101263	0
G3BP2-ENST00000677426.1	256	0.767258	0	0	0	1.28147	0.860936
G3BP2-ENST00000678642.1	256	0	0	0	0	0	1.51222
G3BP2-ENST00000676761.1	497	0.121366	0	0	0	0	0
G3BP2-ENST00000676926.1	369	0	0	0	0.509918	0	1.13296
G3BP2-ENST00000677733.1	222	0.786444	0	0.353324	0	0	0
G3BP2-ENST00000515457.6	405	0.367817	0	0	0.211205	0.282826	0
G3BP2-ENST00000507745.5	584	0.0670467	0.268683	0	0.434346	0.267221	0.121968
G3BP2-ENST00000507252.5	567	0	0	0	0	0	0.269151
G3BP2-ENST00000507701.1	678	0.086337	0	0.209341	0.0598447	0.0545169	0.0577448
G3BP2-ENST00000677145.1	158	0	0	0.764818	0	0	0
G3BP2-ENST00000508510.6	451	0	0	0	0	0	0.130388
G3BP2-ENST00000499709.3	423	0	0	0	0.417749	0	0
G3BP2-ENST00000511868.6	426	0	0	0	2.06289e-08	0	0
G3BP2-ENST00000678908.1	276	0	2.48982	0	0	0	0
G3BP2-ENST00000676641.1	197	0	0	0	0	0.364143	3.45911
G3BP2-ENST00000678843.1	178	1.51004	0	0.792753	0	0	0
G3BP2-ENST00000676689.1	124	7.17991	0	0	0	0	0
GPATCH1-ENST00000590062.1	513	3.31139	6.84896	3.96097	1.77681	4.56053	2.36944
GPATCH1-ENST00000592165.1	1584	0.0337578	0.0539097	0.167047	0.0777057	0.211518	0.178058
GPATCH1-ENST00000170564.7	3191	7.3004	8.06728	6.74696	7.03111	6.85321	6.82925
GPATCH1-ENST00000592262.1	1978	4.97518	6.07392	5.14093	4.7336	6.17307	6.30051
GPKOW-ENST00000156109.7	1658	14.5702	15.105	18.9981	17.7109	17.1233	14.5999
HNRNPA0-ENST00000314940.7	8713	28.08	31.2458	33.6975	42.3938	31.3673	31.9472
HNRNPA1-ENST00000678418.1	2008	35.7414	60.191	22.0749	59.6274	36.833	51.035
HNRNPA1-ENST00000679228.1	2515	31.7319	16.608	17.775	15.5874	14.8021	17.2987
HNRNPA1-ENST00000550994.2	455	6.4667	1.37842	3.34805	2.33531	3.22989	3.26287
HNRNPA1-ENST00000677249.1	2278	0.683677	1.44758	1.21613	1.77948	1.33053	1.98724
HNRNPA1-ENST00000676725.1	1987	11.6833	9.14564	9.46799	7.86235	11.6702	11.1234
HNRNPA1-ENST00000547276.5	1539	1.39507	3.32033	0.527389	2.02159	1.66996	2.00045
HNRNPA1-ENST00000676794.1	264	1.49209	0	77.1843	41.5475	42.3797	0
HNRNPA1-ENST00000551665.1	925	61.8189	50.7189	78.2927	79.862	75.2997	70.984
HNRNPA1-ENST00000547708.5	530	2.17719	0.215971	0.364947	0	0.328181	0.404967
HNRNPA1-ENST00000546500.5	4121	0	0.130609	0	0.107436	0.315142	0.0532598
HNRNPA1-ENST00000547870.2	1610	17.2058	14.8604	18.0973	17.6639	12.5965	11.6364
HNRNPA1-ENST00000340913.11	3744	41.4025	50.6267	51.6299	59.2361	51.2371	64.6073
HNRNPA1-ENST00000677385.1	3999	32.0243	26.4033	24.7465	24.8339	23.3193	27.1659
HNRNPA1-ENST00000678077.1	2067	0	1.58432	6.02244e-08	4.02893e-08	1.09776	2.09753
HNRNPA1-ENST00000677375.1	1811	339.782	368.834	368.049	416.694	376.053	455.054
HNRNPA1-ENST00000677840.1	362	1.1182	1.57002	0.175302	2.28552	0.557861	0.201977
HNRNPA1-ENST00000547566.5	1234	179.326	196.226	359.26	388.182	359.468	284.818
HNRNPA1-ENST00000551679.1	359	5.29565	8.28306	21.5255	26.2031	15.2503	5.18983
HNRNPA1-ENST00000330752.12	1294	507.161	594.437	545.003	615.539	582.124	626.809
HNRNPA1-ENST00000550482.2	2596	94.0823	84.1823	92.7971	106.442	93.1411	109.795
HNRNPA1-ENST00000677210.1	2793	0.343654	0	0.152435	0.185747	0	0.52772
HNRNPA1-ENST00000551702.5	481	0.495279	1.82778	1.90005	2.59417	2.85083	0.897661
HNRNPA1-ENST00000676842.1	489	18.7796	12.8354	6.97719	8.92467	3.58843	5.73279
HNRNPA1-ENST00000679101.1	394	0	0	0	0	0.41889	0.509455
HNRNPA1-ENST00000678690.1	190	0	0	1.06106	1.25964	0	0.635586
HNRNPA1-ENST00000677220.1	338	0.290546	0	0.16535	0	0	0
HNRNPA1-ENST00000548688.5	711	0.202435	0.194914	0	0	0	0
HNRNPA1-ENST00000679273.1	303	0.186874	0	0	0	0.487351	0
HNRNPA1-ENST00000678448.1	315	0	0	0	0	0	0.430317
HNRNPA1-ENST00000677291.1	168	1.67585	0.450165	0.663079	1.5703	0.671225	0.82634
HNRNPA1-ENST00000677636.1	249	0.115395	0	0	0	0.398467	0.384298
HNRNPA1-ENST00000678876.1	249	0	0	0.859133	0	1.30232	0
HNRNPA1-ENST00000678934.1	210	0	0.303387	0	1.21452	0	0
HNRNPA1-ENST00000678597.1	180	0	0.446895	0	0	0	0
HNRNPA1-ENST00000678873.1	231	0	0	1.2887	0	0.450112	1.02262
HNRNPA1-ENST00000676707.1	210	0	0	0	0	0.467984	0
HNRNPA1-ENST00000677539.1	445	0.0905754	0	0	0.192608	0	0
HNRNPA1-ENST00000679344.1	324	1.33871e-08	0	0	0	0	0
HNRNPA1-ENST00000678212.1	311	0	0	0	0	0	5.67627
HNRNPA1-ENST00000677778.1	281	0.145669	0	0	0	0.257141	0
HNRNPA1-ENST00000676472.1	195	0.849372	0	0	0	0	0
HNRNPA1-ENST00000678424.1	288	0	0	0	0	0.915518	0
HNRNPA1-ENST00000678970.1	292	0	1.75119	0	0	0	0
HNRNPA1-ENST00000679079.1	277	0.322647	0	0	0	0	0
HNRNPA1-ENST00000677518.1	126	0	0.808624	0	0	0	0
HNRNPA1-ENST00000679026.1	277	2.93415	0	0.899193	1.17037	1.57376	0
HNRNPA1-ENST00000679251.1	215	0	0	1.09609	0.442123	0	0
HNRNPA1-ENST00000678199.1	293	0.268808	0	0	0	0	0
HNRNPA1-ENST00000676925.1	270	0	0	0	0	0.492548	0
HNRNPA1-ENST00000677832.1	259	0	0	0	0.874418	0	0
HNRNPA1-ENST00000677666.1	196	0	0	0	0.578914	0	0
HNRNPA1-ENST00000678103.1	242	0	0	0.713582	0	0	1.83989
HNRNPA1L2-ENST00000357495.4	1372	12.5414	19.4446	16.093	23.152	14.673	25.2907
HNRNPA1P10-ENST00000444945.1	962	4.83694	2.61613	1.45143	1.05021	2.43011	1.43922
HNRNPA1P16-ENST00000575692.1	955	3.37713	6.15079	3.05593	5.22095	2.94999	5.62667
HNRNPA1P22-ENST00000437295.1	946	0.315196	0	0.0863672	0.0322523	0.21224	0
HNRNPA1P27-ENST00000412087.2	955	1.82633	1.706	1.02156	0.63467	1.60646	0.44047
HNRNPA1P3-ENST00000440968.1	551	0.622982	0.372283	0.498928	0.433167	0.435754	0.307566
HNRNPA1P33-ENST00000421426.1	561	50.1781	66.9931	21.6702	40.0086	35.9511	58.3286
HNRNPA1P48-ENST00000562726.1	1377	6.60808	6.66889	7.37594	9.38375	8.23945	9.47773
HNRNPA1P54-ENST00000411857.2	9714	1.74615	2.18443	1.11395	1.42	1.06854	1.55781
HNRNPA1P6-ENST00000631770.1	1447	0.0707451	0.189996	0.224494	0.133822	0.0546925	0.134275
HNRNPA1P7-ENST00000521273.1	963	1.48454	1.70816	0.643859	0.514439	0.83358	1.01005
HNRNPA2B1-ENST00000476233.2	4942	61.1728	82.7734	46.462	57.5786	33.4089	70.6761
HNRNPA2B1-ENST00000678962.1	3730	16.0694	17.1571	7.60893	23.1665	7.95528	19.8365
HNRNPA2B1-ENST00000463181.5	6284	98.5856	110.788	48.608	69.4657	37.4807	72.7632
HNRNPA2B1-ENST00000676932.1	4269	3.74851	3.6839	2.01078	4.3302	1.46838	4.01461
HNRNPA2B1-ENST00000495810.2	1580	73.7522	92.9305	46.8158	56.6661	29.2611	53.8709
HNRNPA2B1-ENST00000676746.1	2438	6.22788	10.6606	0.303296	3.36714	0	3.89485
HNRNPA2B1-ENST00000678183.1	3589	3.18885	5.64899	3.31055	4.26043	3.33927	5.30504
HNRNPA2B1-ENST00000490912.6	6718	0.0537768	0.320616	0.0952393	0.174915	0.115756	0.416734
HNRNPA2B1-ENST00000608362.2	3497	10.6372	6.72105	5.53542	3.68705	7.7124	6.27634
HNRNPA2B1-ENST00000677075.1	4469	20.8874	22.5371	12.5154	14.8871	9.72065	16.0864
HNRNPA2B1-ENST00000678431.1	3522	1.98173	4.87358	1.5955	3.24488	5.3659	6.22633
HNRNPA2B1-ENST00000678675.1	2731	0.524199	0.276695	0.148912	0.998446	0	0.19935
HNRNPA2B1-ENST00000679124.1	3888	0.0240797	0.200734	0.0395049	0.273873	0.286708	0.196919
HNRNPA2B1-ENST00000677631.1	3064	0.775774	0.404835	0.454308	0.958983	1.28804	0.312198
HNRNPA2B1-ENST00000678697.1	2463	0.532505	0.258357	0	0.127587	0.0435157	0.121841
HNRNPA2B1-ENST00000678973.1	3816	0.47939	0.682988	0.178033	0.322849	0.379268	0.477917
HNRNPA2B1-ENST00000679243.1	3622	0.517565	0.11877	0.338779	0.980042	1.23521	0.404745
HNRNPA2B1-ENST00000678277.1	3907	0.274816	0.0482636	0	0.259569	0	0
HNRNPA2B1-ENST00000677571.1	3829	0.538354	0.328054	0.375213	0.393437	0.385142	0.43905
HNRNPA2B1-ENST00000360787.8	1724	351.825	410.444	353.803	367.692	394.112	352.571
HNRNPA2B1-ENST00000677669.1	4060	11.7551	12.6782	5.3817	4.75278	3.45027	5.96414
HNRNPA2B1-ENST00000677339.1	3752	2.90736	6.77444	5.01134	3.61007	8.36464	8.45401
HNRNPA2B1-ENST00000678779.1	2348	0.066987	0.250518	0.229547	0.213229	0.220867	0.162328
HNRNPA2B1-ENST00000618183.5	3628	244.847	221.126	203.011	235.61	229.919	264.651
HNRNPA2B1-ENST00000677037.1	2262	0.596111	1.28066	0.675902	0.587513	0.354197	0.265022
HNRNPA2B1-ENST00000678501.1	3677	29.2424	22.8081	15.8747	18.8528	25.3266	37.2648
HNRNPA2B1-ENST00000677321.1	3792	1.18562	1.71363	0.974426	0.768323	1.13768	1.30011
HNRNPA2B1-ENST00000679318.1	2271	6.02793	5.75862	1.8448	3.39249	5.07916	3.74242
HNRNPA2B1-ENST00000676903.1	3258	0	0	0	0	0	0.2498
HNRNPA2B1-ENST00000676749.1	2978	0	0	0.267375	0.137136	0	0
HNRNPA2B1-ENST00000679021.1	3850	8.90143e-09	0	0	1.65103	0	0.160203
HNRNPA2B1-ENST00000678631.1	2416	0	0	0	0	0	0.0322056
HNRNPA2B1-ENST00000354667.8	3664	1.70967e-10	0	0	0	0	9.47424e-10
HNRNPA2B1-ENST00000679001.1	3706	0.0832529	0	0	0	0	0
HNRNPA2B1-ENST00000678884.1	2224	0	4.90178e-08	0.906948	6.08504e-09	2.32329	2.7749e-05
HNRNPA3-ENST00000392524.6	2067	59.7715	34.4338	87.0363	57.4786	100.643	50.416
HNRNPA3-ENST00000677508.1	5953	20.7987	29.7378	13.5189	19.5386	10.0716	16.1931
HNRNPA3-ENST00000677863.1	5651	3.51789	22.6976	0.692163	7.94407	9.0769e-06	8.22426
HNRNPA3-ENST00000411529.6	5688	25.8108	5.01836	27.2786	21.0694	27.7482	17.2805
HNRNPA3-ENST00000676874.1	3028	0.719763	0	3.68886	1.45465e-06	1.29608	3.29241
HNRNPA3-ENST00000677043.1	2926	5.0357	14.5973	6.46095	13.1753	6.21515	6.47442
HNRNPA3-ENST00000678421.1	5829	4.07765	0.657708	5.27198	8.82587	7.03585	3.85111
HNRNPA3-ENST00000676762.1	6209	37.797	35.1858	23.2924	26.664	16.5824	29.59
HNRNPA3-ENST00000676488.1	5516	1.02625	4.11736	1.17231	0.653778	1.09411	1.80225e-05
HNRNPA3-ENST00000676681.1	5600	12.4145	6.87234	4.10504	5.498	2.42271	10.5236
HNRNPA3-ENST00000435711.5	1731	128.611	122.699	108.006	108.735	103.592	112.118
HNRNPA3-ENST00000432457.2	643	38.5118	38.529	138.232	132.854	153.031	136.484
HNRNPA3-ENST00000483137.2	6122	0.56186	0.0830376	0.164215	0.115184	0	0.27828
HNRNPA3-ENST00000679328.1	1911	34.6178	25.2525	5.40782	5.42781	5.59192	5.43474
HNRNPA3-ENST00000676736.1	5626	0	0	0.26365	0.101241	0.087448	0.207219
HNRNPA3-ENST00000679159.1	5697	3.61067e-10	4.82962e-09	6.43287e-10	9.05829e-07	5.02343e-09	0
HNRNPA3-ENST00000676629.1	5750	0	8.80471e-08	0	0	0	0
HNRNPA3-ENST00000677337.1	5654	0.471193	0	0	0	0.138993	0
HNRNPA3-ENST00000678111.1	3111	0	0	0	0	0	1.13361e-10
HNRNPA3P6-ENST00000472163.1	1006	1.97476	2.58831	1.41284	0.651892	0.758541	0.384694
HNRNPAB-ENST00000504796.1	578	19.3093	22.3933	17.5142	20.6349	12.5833	24.0153
HNRNPAB-ENST00000358344.8	1770	80.0663	81.5489	121.727	116.172	110.393	91.5857
HNRNPAB-ENST00000355836.9	1602	9.33553	7.40375	4.23285	7.69599	0.820768	8.77058
HNRNPAB-ENST00000506259.5	1674	20.6054	37.227	27.1596	33.3629	38.8208	32.9222
HNRNPAB-ENST00000506339.5	1747	0	0	0	2.5585e-10	9.10064e-08	0
HNRNPAB-ENST00000514633.5	1571	4.5695	3.71081e-06	7.2178e-09	0.00280444	1.85769e-05	2.73424e-07
HNRNPAB-ENST00000515193.5	1595	9.45369e-11	0	0	4.70753e-10	5.0401e-09	0
HNRNPAB-ENST00000504898.5	1785	5.76945e-09	0	0	0	0	0
HNRNPC-ENST00000557336.1	580	2.74356	0.623799	0.929863	0.366772	0.662359	0.111255
HNRNPC-ENST00000420743.6	1559	11.1667	10.267	4.11367	2.28388	4.17839	0.841428
HNRNPC-ENST00000554969.5	1924	37.1488	27.4663	34.4673	27.6985	37.6643	45.9542
HNRNPC-ENST00000555914.5	1658	25.4642	4.86667	14.3975	17.3289	11.9242	10.281
HNRNPC-ENST00000556142.5	1599	1.82291	1.8317e-06	1.6165	1.87591	0.926223	0.603237
HNRNPC-ENST00000336053.10	3301	7.22123	3.04928	4.67626	2.006	4.25836	6.9245
HNRNPC-ENST00000554455.5	1784	135.075	105.61	71.5601	76.9324	85.401	82.9352
HNRNPC-ENST00000430246.6	4501	20.4993	14.1423	10.415	9.77075	11.0863	12.5526
HNRNPC-ENST00000449098.5	1599	6.97285	4.43963	6.58658	4.72115	4.94654	7.36923
HNRNPC-ENST00000555127.1	929	20.7743	17.4477	12.9206	13.7008	13.9807	12.6344
HNRNPC-ENST00000554383.5	1039	56.1122	66.5346	21.7531	22.8973	8.62811	14.6497
HNRNPC-ENST00000555309.5	1714	4.22681e-06	11.2261	1.70586	0.846274	0	0
HNRNPC-ENST00000557033.1	760	36.2289	28.2989	23.7815	26.3408	27.5179	29.2053
HNRNPC-ENST00000556897.5	1252	100.314	115.995	106.61	118.302	128.697	96.729
HNRNPC-ENST00000553614.5	604	92.7572	139.065	67.872	61.0359	50.6041	30.793
HNRNPC-ENST00000553753.5	1790	43.3834	63.6194	41.8706	41.4041	45.4997	51.054
HNRNPC-ENST00000554417.1	691	22.648	16.3461	9.50917	10.4685	11.941	13.681
HNRNPC-ENST00000553444.1	724	16.8913	17.4903	41.6707	24.5722	34.931	53.531
HNRNPC-ENST00000553300.6	3165	60.5605	60.2399	30.6266	32.2709	34.6133	34.702
HNRNPC-ENST00000555585.5	682	12.415	8.4323	6.43174	7.4747	6.82878	14.8724
HNRNPC-ENST00000556226.5	629	13.1273	13.1484	10.942	12.5824	12.2007	16.9123
HNRNPC-ENST00000554891.5	644	3.11525	6.87982	4.94764	2.95485	2.2603	2.87695
HNRNPC-ENST00000557768.1	599	12.5351	15.7271	8.8356	7.39814	8.66687	12.7342
HNRNPC-ENST00000555883.5	1182	0.568821	2.19403	0.604194	0.575513	0.788892	0.197391
HNRNPC-ENST00000557157.5	698	2.73196	2.32308	0.750208	0	0	0.668928
HNRNPC-ENST00000557201.5	1371	88.6921	104.965	75.3266	87.0343	56.742	51.8771
HNRNPC-ENST00000557442.5	1308	0	0.144798	0	0	0	0.256639
HNRNPC-ENST00000556628.5	1156	0	0	0	0.193388	0	0.176917
HNRNPC-ENST00000556513.5	1403	0	0.94027	0	0	3.67735e-10	0
HNRNPCL1-ENST00000634171.3	1108	0.135815	0.0142042	0	0	0.105246	0.079512
HNRNPCL1-ENST00000317869.7	1134	0	0	0.0719152	0	0	0
HNRNPCP1-ENST00000556181.1	766	1.00297	1.60803	0	1.14526	0.930872	2.63455
HNRNPCP2-ENST00000399515.2	881	0.19685	0.280384	0.42194	0.0481949	0.0454913	0.192731
HNRNPCP6-ENST00000525816.1	871	0.433846	0.155386	0.225528	0.0359766	0.237223	0
HNRNPD-ENST00000515432.1	545	3.15786	7.54032	3.33457	6.10869	4.83284	7.64394
HNRNPD-ENST00000507010.5	748	8.60651	14.3695	0	0.47562	0	0
HNRNPD-ENST00000353341.8	1585	72.7639	67.5995	124.327	120.01	126.183	87.3229
HNRNPD-ENST00000508119.5	735	38.7042	33.8684	42.4577	44.5346	46.5643	45.4129
HNRNPD-ENST00000514671.5	1089	23.5325	29.6971	13.5471	15.6159	24.9888	46.5039
HNRNPD-ENST00000313899.12	3068	12.9023	13.9489	9.55665	12.3931	9.36831	10.7573
HNRNPD-ENST00000513584.1	1240	1.14807	2.90576	2.4892	4.567	3.36518	2.00303
HNRNPD-ENST00000352301.8	1667	65.9383	67.8415	77.6597	83.2949	80.9317	78.1183
HNRNPD-ENST00000514325.1	4597	27.6563	24.4755	25.3794	27.7409	23.0124	34.1699
HNRNPD-ENST00000509263.5	782	150.281	154.302	91.3536	95.2378	102.167	116.646
HNRNPD-ENST00000503822.1	607	0.566281	0.40785	1.082	0.975591	0.65995	1.06621
HNRNPD-ENST00000509107.1	583	0.0700348	0	0.506418	0.170186	0	0.153392
HNRNPDL-ENST00000630114.2	1433	1.21122	0	1.43059	0.780111	1.85231	0.942884
HNRNPDL-ENST00000295470.9	3781	24.4756	28.6172	16.4303	23.5775	13.0211	18.9188
HNRNPDL-ENST00000602300.5	1291	244.735	192.065	217.444	226.403	196.34	185.328
HNRNPDL-ENST00000514511.1	1143	1.29466	0.814547	1.52519	1.9658	1.46289	0.428244
HNRNPDL-ENST00000349655.8	1402	49.8488	79.4021	25.3384	33.3065	50.7184	70.9106
HNRNPDL-ENST00000614627.4	3968	8.71376	9.73733	9.51326	6.87314	7.59595	8.95585
HNRNPDL-ENST00000507721.5	2404	219.231	213.398	210.009	240.676	176.115	232.581
HNRNPDL-ENST00000502762.4	2356	3.22792	5.66367	14.3571	21.7368	11.0369	10.0399
HNRNPDL-ENST00000621267.4	4139	0	9.58255e-05	0.0198218	3.36982	2.40819e-05	0.149031
HNRNPF-ENST00000356053.7	2670	8.43379	3.98272	8.26548	5.77911	6.07419	4.51241
HNRNPF-ENST00000337970.7	2186	142.634	124.444	128.322	133.149	148.604	129.802
HNRNPF-ENST00000477108.5	636	1.35537	1.98686	5.59959	3.0785	4.27371	0.314864
HNRNPF-ENST00000443950.6	2755	5.66574	6.59353	6.97829	3.72432	6.45834	7.93724
HNRNPF-ENST00000498176.1	715	11.3639	12.076	12.5267	18.6728	14.0124	7.29104
HNRNPF-ENST00000357065.8	2617	19.7827	24.0107	12.2511	12.7345	13.3034	14.7437
HNRNPF-ENST00000544000.5	2676	7.00543	6.62307	7.63505	6.17313	6.01614	9.07363
HNRNPH1-ENST00000521790.5	549	0	5.37232	0	0.797023	0	0.643817
HNRNPH1-ENST00000393432.8	2279	3.71266	19.749	11.965	16.2033	14.4489	19.9183
HNRNPH1-ENST00000515481.5	5564	164.556	187.834	153.004	174.514	129.394	198.852
HNRNPH1-ENST00000521173.5	831	3.84655	0	17.8213	4.50085	8.87054	15.2704
HNRNPH1-ENST00000513230.1	248	174.859	160.797	140.971	132.844	91.4809	73.0506
HNRNPH1-ENST00000519707.5	582	0.6888	1.27294	0	0.798544	0.458596	1.19918
HNRNPH1-ENST00000442819.6	2248	77.7872	107.096	71.476	93.9963	108.249	124.713
HNRNPH1-ENST00000524179.1	598	11.7823	9.31431	15.7858	16.1569	23.058	18.2613
HNRNPH1-ENST00000519033.5	832	17.7546	36.8069	31.9112	37.6672	26.0684	30.0319
HNRNPH1-ENST00000519958.5	885	1.22961	0.939586	0.875144	1.36344	1.5679	0.282106
HNRNPH1-ENST00000502632.5	1509	1.37648	0	0.327472	1.40275	1.43056	0.523906
HNRNPH1-ENST00000504348.5	594	0.565906	1.99682	0.801879	3.72942e-09	0.096702	0
HNRNPH1-ENST00000356731.9	3667	4.63539	5.52457	6.27421	7.28836	5.8196	7.89317
HNRNPH1-ENST00000502904.5	2913	74.1675	58.7727	63.7139	65.1325	69.6382	79.8132
HNRNPH1-ENST00000504779.6	792	11.4755	17.2126	7.71657	13.285	3.12222	6.1192
HNRNPH1-ENST00000521116.5	806	0.764439	1.58355	0.239761	0.558831	0.392344	0.541688
HNRNPH1-ENST00000522958.5	580	51.0257	71.6228	105.066	86.7285	102.458	57.5429
HNRNPH1-ENST00000521720.5	539	58.0232	89.882	48.946	62.4217	70.6884	74.2693
HNRNPH1-ENST00000510678.5	1996	6.55871	7.33668	10.343	9.33073	11.1374	9.51257
HNRNPH1-ENST00000523921.1	584	76.0805	92.3946	58.5526	67.0753	52.7336	29.8145
HNRNPH1-ENST00000510411.5	2105	0.744934	0	0	0.465182	0	2.39645
HNRNPH1-ENST00000505087.1	592	53.1454	29.4469	2.65904	1.33199	2.4415	2.34159
HNRNPH1-ENST00000522256.1	492	4.89993	4.80782	3.86387	3.0528	3.09845	2.98456
HNRNPH1-ENST00000504549.5	980	190.063	178.57	139.498	172.75	147.211	198.478
HNRNPH1-ENST00000518602.1	291	1.29605	1.56556	0.185289	1.68363	0	0
HNRNPH1-ENST00000524180.5	997	94.0755	64.8948	33.4275	38.0109	28.3309	35.6056
HNRNPH1-ENST00000513972.5	761	266.852	272.495	172.678	203.997	162.104	210.49
HNRNPH1-ENST00000520415.1	620	179.422	144.126	87.3208	98.019	85.0521	104.196
HNRNPH1-ENST00000523449.5	793	3.04897	1.89354	61.8067	52.946	19.0965	8.17815
HNRNPH1-ENST00000503105.5	559	0	0.904084	1.11771	0.603486	1.41446	0.393886
HNRNPH1-ENST00000515446.1	368	43.3246	47.2424	59.8608	55.4657	34.4056	38.2825
HNRNPH1-ENST00000512273.5	501	192.377	185.74	132.339	143.067	93.8666	110.125
HNRNPH1-ENST00000514332.5	2444	206.7	211.59	171.082	176.064	136.605	150.946
HNRNPH1-ENST00000519943.1	748	372.816	362.222	217.731	241.678	151.04	197.058
HNRNPH1-ENST00000638505.2	3002	0.40814	0.471696	0.347703	0.552657	0.323382	0.239654
HNRNPH1-ENST00000643310.2	3002	0.40814	0.471696	0.347703	0.552657	0.323382	0.239654
HNRNPH1-ENST00000329433.10	2114	12.231	17.3012	9.12901	8.14994	15.537	14.5631
HNRNPH1-ENST00000515158.5	850	6.48279	12.8271	5.0046	2.70681	3.38102	3.97384
HNRNPH1-ENST00000523136.1	143	0	3.06992	0	0	0	1.17039
HNRNPH1-ENST00000518548.5	527	0.094941	0	0.17887	0.225584	0.171485	0.211394
HNRNPH1-ENST00000506721.5	602	0	0	1.25676e-09	1.40826	0	0
HNRNPH1-ENST00000523137.5	1563	0	0.01787	0.0334206	0.072808	0	0.163122
HNRNPH1-ENST00000505811.5	1155	0.0959583	0	0.150388	0	0	0
HNRNPH1-ENST00000519056.5	530	0.167865	0	0	0.637075	0	0
HNRNPH1-ENST00000513225.5	805	0	0	0.224711	0	0	0
HNRNPH1-ENST00000519455.5	451	0.284778	0	0	0	0	0
HNRNPH1-ENST00000515714.5	690	0.035472	0	0	0	0	0.406101
HNRNPH1P1-ENST00000403291.1	1185	0.899298	0.30031	0.674757	0.799254	0.27562	0.65688
HNRNPH2-ENST00000316594.6	2296	90.8494	81.5467	78.2144	79.7471	77.9162	74.4982
HNRNPH3-ENST00000461310.5	648	0.485535	2.95039	1.98251	2.01737	1.20718	1.53224
HNRNPH3-ENST00000265866.11	2339	80.9744	83.3674	57.686	77.6932	55.0118	73.1816
HNRNPH3-ENST00000480987.5	752	42.7361	50.2611	30.071	26.2601	32.2252	24.2728
HNRNPH3-ENST00000481819.5	2704	73.6713	74.3034	48.5538	53.9984	39.5737	59.7302
HNRNPH3-ENST00000490442.5	1521	0	0	0	0.221126	0.375386	0.43154
HNRNPH3-ENST00000491200.5	2308	24.2645	26.2742	20.7375	20.5765	17.2195	27.6835
HNRNPH3-ENST00000478698.1	1507	69.8162	70.7364	62.2436	67.8134	51.8165	74.3189
HNRNPH3-ENST00000469172.5	3356	1.8605	2.43	1.83551	1.5686	1.24088	1.02191
HNRNPH3-ENST00000354695.5	1332	30.9727	41.793	43.7565	47.156	69.9617	69.4994
HNRNPH3-ENST00000467249.1	566	60.5801	60.0533	22.6577	27.8305	21.8138	28.338
HNRNPK-ENST00000360384.9	2038	156.998	135.165	188.535	175.253	184.16	144.037
HNRNPK-ENST00000472778.5	822	29.4629	36.0581	25.1721	20.1954	29.8233	18.7788
HNRNPK-ENST00000376281.8	2928	174.031	152.936	171.115	179.999	172.719	168.93
HNRNPK-ENST00000493362.1	868	46.5863	38.3698	44.1759	41.7894	41.3308	47.218
HNRNPK-ENST00000376256.2	562	34.9716	39.5732	29.0391	43.713	26.4612	31.8106
HNRNPK-ENST00000483135.1	900	31.4195	22.7164	16.2832	17.516	12.7555	17.0956
HNRNPK-ENST00000457156.5	1283	94.9537	91.8005	76.0592	79.8487	65.4967	70.6811
HNRNPK-ENST00000481820.6	957	21.7718	20.4339	26.297	22.2989	16.9996	24.715
HNRNPK-ENST00000492865.1	528	65.5921	59.1128	49.0232	58.6031	51.2595	59.938
HNRNPK-ENST00000376263.8	2889	1.02072e-05	2.0305e-10	0.00155055	1.04859	0.000446836	0.00113186
HNRNPK-ENST00000351839.7	2652	0	0	0	0.267166	0.216862	0
HNRNPL-ENST00000634426.1	588	3.86859	1.44936	7.23379	4.37462	5.29324	3.51544
HNRNPL-ENST00000595804.5	588	3.86859	1.44936	7.23379	4.37462	5.29324	3.51544
HNRNPL-ENST00000634237.1	1633	57.2002	47.9632	76.4475	69.3633	78.1433	52.3685
HNRNPL-ENST00000600873.5	1633	57.2002	47.9632	76.4475	69.3633	78.1433	52.3685
HNRNPL-ENST00000648860.1	1948	4.32296	4.41353	10.4986	8.84895	12.7761	8.28781
HNRNPL-ENST00000647557.1	1948	4.32296	4.41353	10.4986	8.84895	12.7761	8.28781
HNRNPL-ENST00000634753.1	2471	9.61328	9.58169	26.7747	21.4303	24.3833	14.6098
HNRNPL-ENST00000221419.9	2471	9.61328	9.58169	26.7747	21.4303	24.3833	14.6098
HNRNPL-ENST00000600233.5	659	8.70566	2.42249	6.53443	1.67761	1.04725	1.46764
HNRNPL-ENST00000634376.1	659	8.70566	2.42249	6.53443	1.67761	1.04725	1.46764
HNRNPL-ENST00000601047.5	1127	31.2733	34.6996	28.3284	33.2026	22.9426	30.0339
HNRNPL-ENST00000635716.1	1127	31.2733	34.6996	28.3284	33.2026	22.9426	30.0339
HNRNPL-ENST00000595443.5	2122	9.24509	11.4368	11.9989	13.4699	10.2923	11.6105
HNRNPL-ENST00000635653.1	2122	9.24509	11.4368	11.9989	13.4699	10.2923	11.6105
HNRNPL-ENST00000635111.1	624	2.73728	1.9787	1.98282	1.54905	1.30552	2.12776
HNRNPL-ENST00000600741.1	624	2.73728	1.9787	1.98282	1.54905	1.30552	2.12776
HNRNPL-ENST00000635268.1	3094	20.0694	21.3568	23.7603	25.2932	20.6826	25.5615
HNRNPL-ENST00000597731.1	3094	20.0694	21.3568	23.7603	25.2932	20.6826	25.5615
HNRNPL-ENST00000601449.5	1918	0.505325	0	2.35387	0.233069	5.40243e-10	0.562668
HNRNPL-ENST00000634312.1	1918	0.505325	0	2.35387	0.233069	5.40243e-10	0.562668
HNRNPL-ENST00000595164.5	2404	6.7437	8.33654	7.28826	7.70187	10.6804	9.11042
HNRNPL-ENST00000635402.1	2404	6.7437	8.33654	7.28826	7.70187	10.6804	9.11042
HNRNPL-ENST00000601664.1	447	4.18631	4.09293	7.11694	7.48865	6.62978	7.75446
HNRNPL-ENST00000634320.1	447	4.18631	4.09293	7.11694	7.48865	6.62978	7.75446
HNRNPL-ENST00000634983.1	1952	6.91118	9.49608	7.90671	8.26703	10.1992	9.04231
HNRNPL-ENST00000388749.7	1952	6.91118	9.49608	7.90671	8.26703	10.1992	9.04231
HNRNPL-ENST00000635372.1	900	0.0420614	0	0	0	0	0
HNRNPL-ENST00000598985.5	900	0.0420614	0	0	0	0	0
HNRNPLL-ENST00000409636.5	3980	0.882368	0.00126716	0.111964	0.200625	0.178271	1.03827e-06
HNRNPLL-ENST00000409328.5	1908	8.88894	11.0037	8.30268	11.5185	7.99321	11.3841
HNRNPLL-ENST00000272249.7	2190	10.282	12.215	4.87216	7.06526	5.70095	9.16081
HNRNPLL-ENST00000449105.8	4144	3.18596	3.30047	3.55465	4.68572	3.05651	4.84649
HNRNPLL-ENST00000488099.1	544	1.53518	3.51604	1.90683	1.93185	0.750244	1.28468
HNRNPLL-ENST00000608859.5	3035	1.45268	1.74669	2.21006	3.08598	2.22002	2.18595
HNRNPLL-ENST00000410076.5	1687	5.36414	5.76246	4.58046	5.39053	4.33822	5.00752
HNRNPLL-ENST00000425682.1	570	2.45796	0.990016	0.739873	0.924231	0.342453	0.670461
HNRNPLL-ENST00000441689.1	512	10.2248	8.37663	4.04137	7.53385	5.68372	5.24489
HNRNPLL-ENST00000498516.1	655	0.117746	0	0.110567	0.355282	0.162579	0.0568703
HNRNPLL-ENST00000358367.8	2779	0	0.00191213	0.00584266	1.29646e-07	0	0
HNRNPLP2-ENST00000568980.1	1570	0.451248	0.883277	0.234355	0.556395	0.124141	0.427964
HNRNPM-ENST00000600092.5	1086	35.4545	23.8863	33.0876	22.6879	35.1848	30.5751
HNRNPM-ENST00000594907.5	1078	0	1.25224	0	0.415647	0.408059	0.579622
HNRNPM-ENST00000597270.1	1147	6.10633	4.94511	16.0219	11.2491	17.0352	9.34936
HNRNPM-ENST00000325495.9	2477	142.823	129.133	189.357	180.857	200.938	161.129
HNRNPM-ENST00000602219.1	1809	16.36	19.8101	19.9939	23.9387	17.8595	25.2409
HNRNPM-ENST00000598999.1	409	18.342	15.9806	24.0355	20.0447	17.4121	17.7966
HNRNPM-ENST00000596295.1	910	0.557958	0	0.296839	0.498414	0.214185	0.18521
HNRNPM-ENST00000601645.5	832	1.26387	0.512738	0.877298	0.675699	0.477622	0.185643
HNRNPM-ENST00000348943.7	2568	0	0.572889	0.80644	0.780347	2.85686	1.35475
HNRNPM-ENST00000600806.5	2373	3.34416	3.2227	1.91167	1.85554	2.72309	2.05663
HNRNPM-ENST00000597081.1	1004	4.12222	5.0541	5.80738	4.37201	4.8441	4.61848
HNRNPM-ENST00000598603.1	784	14.8386	14.9737	11.9224	12.5403	8.47509	12.6845
HNRNPM-ENST00000597813.5	630	8.36142	6.47825	9.47182	9.67553	3.52582	4.46407
HNRNPM-ENST00000620401.4	2458	1.49228	1.93987	2.19449	1.65248	1.39606	1.59566
HNRNPM-ENST00000593293.1	764	13.3168	11.0831	8.03476	8.14581	5.54804	9.20693
HNRNPM-ENST00000596984.5	664	0	0	0.293719	0	0	0
HNRNPR-ENST00000476451.2	1032	8.3548	4.49206	2.88877	1.73057	2.19806	1.45655
HNRNPR-ENST00000635623.1	1637	1.01092	1.49617	0.957806	0.782806	0.449189	1.31226
HNRNPR-ENST00000476660.1	1637	1.01092	1.49617	0.957806	0.782806	0.449189	1.31226
HNRNPR-ENST00000635150.1	7646	3.10298	3.07238	2.01554	2.52022	1.64817	2.45843
HNRNPR-ENST00000478691.5	7646	3.10298	3.07238	2.01554	2.52022	1.64817	2.45843
HNRNPR-ENST00000374612.5	2694	28.5268	33.2156	29.6258	30.84	34.1008	26.553
HNRNPR-ENST00000634263.1	2694	28.5268	33.2156	29.6258	30.84	34.1008	26.553
HNRNPR-ENST00000675048.1	2099	0.596946	1.65736	0.791091	0.339998	0.224376	0.747523
HNRNPR-ENST00000634713.1	2691	16.7619	9.05771	14.9107	17.0188	8.55524	13.5633
HNRNPR-ENST00000374616.7	2691	16.7619	9.05771	14.9107	17.0188	8.55524	13.5633
HNRNPR-ENST00000634921.1	612	0.294442	0.589362	0.135929	0.42195	0.143626	0.0739858
HNRNPR-ENST00000490652.1	612	0.294442	0.589362	0.135929	0.42195	0.143626	0.0739858
HNRNPR-ENST00000606561.5	1837	4.73836	5.64373	9.00374	8.42977	7.3089	7.23874
HNRNPR-ENST00000635199.1	1837	4.73836	5.64373	9.00374	8.42977	7.3089	7.23874
HNRNPR-ENST00000634492.1	557	1.96786	2.88659	0.938512	0.947368	1.1562	1.35122
HNRNPR-ENST00000464516.1	557	1.96786	2.88659	0.938512	0.947368	1.1562	1.35122
HNRNPR-ENST00000634808.1	560	3.94495	9.1378	3.7448	2.27735	2.07341	2.01837
HNRNPR-ENST00000470941.5	560	3.94495	9.1378	3.7448	2.27735	2.07341	2.01837
HNRNPR-ENST00000641231.1	646	0	0.0380444	0.113025	0.216044	0	0
HNRNPR-ENST00000634952.1	837	0.707663	0.0321542	0	0	0	0
HNRNPR-ENST00000634427.3	814	0	0	6.76168e-08	0	0	0
HNRNPR-ENST00000641107.1	646	0	0.0380444	0.113025	0.216044	0	0
HNRNPR-ENST00000463552.5	837	0.707663	0.0321542	0	0	0	0
HNRNPU-ENST00000475997.6	5290	14.6945	31.7006	18.412	30.6917	15.4987	34.6196
HNRNPU-ENST00000649899.1	13084	17.0363	23.0291	8.44396	11.8096	6.89615	15.308
HNRNPU-ENST00000640001.1	4227	8.53036	9.64082	2.97052	5.30791	1.07529	6.58421
HNRNPU-ENST00000640306.1	2917	6.48693	1.12586e-10	19.1562	13.5158	30.4562	8.65
HNRNPU-ENST00000476241.2	4844	27.2874	34.7385	6.27363	8.47365	0.212639	17.6747
HNRNPU-ENST00000283179.14	3120	26.7351	26.5237	60.5975	52.5377	63.0981	27.7024
HNRNPU-ENST00000640440.1	871	1.12614	0	0.579207	0.320516	0.608828	2.07839
HNRNPU-ENST00000639667.1	3940	5.0364	5.75767	2.49662	2.79828	1.76175	2.71793
HNRNPU-ENST00000640657.1	4323	7.2706	6.42596	4.03512	4.75206	3.40259	7.89704
HNRNPU-ENST00000638952.1	5678	23.2674	30.2943	24.1456	30.7699	24.2955	25.2652
HNRNPU-ENST00000638716.1	2640	43.3187	21.869	20.0766	11.3841	22.4738	33.2663
HNRNPU-ENST00000639824.1	1450	0.654605	0.899296	0.836175	0.19696	1.62222	0.855732
HNRNPU-ENST00000638301.1	3650	1.62275	2.17734	0.898533	1.50821	0.567478	2.1317
HNRNPU-ENST00000640218.2	6867	16.4457	18.391	13.6556	14.042	13.1219	18.8986
HNRNPU-ENST00000468690.2	5273	6.25317	8.01902	4.93546	4.72447	3.53958	4.83776
HNRNPU-ENST00000444376.7	6827	4.86349	3.10825	1.52962	2.70283	1.0547	0.335915
HNRNPU-ENST00000366525.8	2851	24.6301	32.5753	5.11437	6.69255	6.49572	9.92963
HNRNPU-ENST00000640119.1	461	0	0	2.31893	0.815251	0	1.66776
HNRNPU-ENST00000440865.2	3207	55.9063	51.423	30.8	35.3128	25.8833	35.1839
HNRNPU-ENST00000638589.1	2225	6.57571	3.03239	1.97334	1.94728	1.49713	2.98712
HNRNPU-ENST00000638475.1	2698	0	1.64875e-10	31.6808	26.4865	32.7069	17.127
HNRNPU-ENST00000639064.1	2625	8.62327	7.9959	7.6128	8.20619	6.62976	8.79304
HNRNPU-ENST00000366527.4	12852	10.7786	5.90959	0.588717	0.45906	0.381319	0.984688
HNRNPU-ENST00000640056.1	2045	140.69	133.184	77.9284	93.3988	115.745	130.22
HNRNPU-ENST00000638230.1	1922	0	0	0.168576	0	0	0
HNRNPU-ENST00000489705.2	451	0.303651	0	0.212074	0.479115	0	0.122395
HNRNPU-ENST00000640264.1	328	1.82779	0.819644	0	0.666742	0	0.3553
HNRNPU-ENST00000639880.1	4239	0.409796	0	0	0.0561088	0	0
HNRNPU-ENST00000483966.3	1069	5.30257	1.98176	0	0	0	0
HNRNPU-ENST00000465881.2	883	0	0	0	0	0.165576	0
HNRNPUL1-ENST00000263367.7	2952	4.07474	2.40029	8.53768	4.71533	7.99965	4.02193
HNRNPUL1-ENST00000599719.5	1473	5.76435	8.91044	2.99107	4.59257	1.81849	3.11394
HNRNPUL1-ENST00000595336.1	393	11.6991	7.45524	7.48453	6.55303	10.1045	8.29242
HNRNPUL1-ENST00000599614.5	2447	0.903367	1.32553	1.43908	2.26818	0.660762	2.26934
HNRNPUL1-ENST00000595806.1	1659	2.20079	1.7812	2.89468	2.80573	2.58967	1.70524
HNRNPUL1-ENST00000378215.8	2864	0.280058	0	0.12344	0.458998	0.0671082	0
HNRNPUL1-ENST00000600493.1	531	2.91883	2.603	1.5025	0.740235	1.91024	1.29034
HNRNPUL1-ENST00000352456.7	3426	19.5304	16.8153	29.0559	29.5208	29.6834	28.9269
HNRNPUL1-ENST00000599521.1	336	0.622018	0	1.34624	0.853867	0.5958	0.63656
HNRNPUL1-ENST00000601336.5	754	5.28206	5.9407	6.04452	5.36094	4.56748	3.30524
HNRNPUL1-ENST00000392006.8	3925	34.2727	38.7815	65.2297	55.6158	55.9372	46.9098
HNRNPUL1-ENST00000595196.5	3043	4.28448	5.57743	7.10369	7.84391	7.68302	3.7117
HNRNPUL1-ENST00000593587.5	2725	0.32793	0.851158	0.457524	0.203125	0.385389	0.183862
HNRNPUL1-ENST00000600596.1	581	0.485869	3.73244	0.651654	0.521624	1.62841	0.179591
HNRNPUL1-ENST00000600332.1	644	0.284699	0.411071	0.193686	0.272238	0.456896	0.221569
HNRNPUL1-ENST00000595018.5	2794	12.8811	10.5217	4.97454	11.4809	10.2531	6.46221
HNRNPUL1-ENST00000601309.5	672	0.303983	0	0	0	0	0.661035
HNRNPUL1-ENST00000617774.1	451	0	0	0.324283	0	0	0
HNRNPUL1-ENST00000617305.4	1018	0	0	0	0	0	0.115135
HNRNPUL1-ENST00000594207.1	816	0	0	0.173131	0.187595	0.212314	0.346113
HNRNPUL2-ENST00000301785.7	5214	31.7579	28.3246	46.1144	44.5108	39.6882	34.9359
HNRNPUL2-ENST00000540127.1	439	5.24455	3.5019	7.34529	4.73898	5.64498	7.68011
HSPA8-ENST00000532780.5	1194	9.68504	15.1842	9.15719	16.983	5.72308	11.3947
HSPA8-ENST00000526686.1	740	22.7473	38.8557	16.9351	29.2898	9.64995	18.0258
HSPA8-ENST00000532091.1	2301	45.0241	74.2362	62.0449	105.403	28.4031	78.7946
HSPA8-ENST00000527983.5	1509	28.4999	54.9631	48.6809	70.4198	18.705	47.9403
HSPA8-ENST00000524552.5	963	57.2317	68.1046	60.7245	95.8525	32.0552	73.8995
HSPA8-ENST00000453788.6	2004	0.328054	0	0.193465	0.0503613	0.100557	0.0946048
HSPA8-ENST00000531063.1	578	19.3253	28.5168	29.6815	52.5281	13.4227	32.9664
HSPA8-ENST00000530391.1	648	14.0646	23.8443	34.6173	55.4925	14.6982	32.1733
HSPA8-ENST00000534624.6	2264	508.467	533.68	672.438	636.063	689.075	590.757
HSPA8-ENST00000534567.5	588	3.45734	11.0922	15.5242	16.0739	6.4581	9.34827
HSPA8-ENST00000526110.5	1924	3.27803	3.05523	3.5347	6.26679	4.31196	5.14183
HSPA8-ENST00000524590.5	536	1.85288	0	7.29209	10.7908	1.69279	3.95363
HSPA8-ENST00000525624.5	1048	0.961564	1.23763	1.39937	1.85229	1.51723	0.451961
HSPA8-ENST00000532182.5	674	5.56405	7.5597	16.7694	24.9181	6.05392	8.92266
HSPA8-ENST00000532167.5	570	2.91858	6.58549	8.65917	7.47634	4.47481	5.20706
HSPA8-ENST00000533238.5	465	2.21474	1.11257	1.83944	2.32136	0.634683	2.53243
HSPA8-ENST00000533540.5	1826	0.0692735	0.0714641	0	0	0	0
HSPA8-ENST00000227378.7	2186	0	2.19157e-09	0.00696856	0.039541	0.121928	0.403393
HSPA8-ENST00000534319.5	1884	0	0	0	0	0.455096	4.49858e-10
HSPA8-ENST00000526862.1	504	0	0	0	0.391756	0.197766	0
HSPA8-ENST00000528292.5	1112	0	0.193591	0	0	0	0
HSPA8-ENST00000525463.5	583	0.0996662	1.11415	0.167241	0.174021	0.31363	0.152483
HTATSF1-ENST00000535601.5	3019	2.64768	3.28886	2.90491	3.87902	2.51396	3.2561
HTATSF1-ENST00000425695.5	885	1.36461	3.85944	0.874765	1.66308	1.25915	0.179312
HTATSF1-ENST00000218364.5	2694	33.7333	36.5513	38.2269	43.065	37.814	38.2891
IGF2BP2-ENST00000457616.6	3426	1.52353	0.00104049	0.260051	0.398391	0.922805	0.0233056
IGF2BP2-ENST00000382199.7	4283	1.95575	2.39199	0.836001	1.5759	0.552499	1.07101
IGF2BP2-ENST00000346192.7	3291	1.75377	3.44192	1.25756	1.57982	0.307432	0.964013
IGF2BP2-ENST00000464166.1	380	2.89245	1.38042	2.11769	1.58018	0.348862	0.373586
IGF2BP2-ENST00000496495.1	472	0.774562	0.394682	0	0.104085	0.0813563	0
IGF2BP2-ENST00000461957.5	509	0.213501	0	0.227796	0	0	0
IGF2BP2-ENST00000493302.5	358	0	0	0	0.582215	0	0
IGF2BP2-ENST00000466476.1	469	0.126792	0	0	0.131503	0	0
IGF2BP2-ENST00000421047.3	1711	0.1458	0.966023	0	0	0	0
IGF2BP3-ENST00000258729.8	4274	3.57215	0.247689	3.81294	0.277117	2.80733	0
IGF2BP3-ENST00000495009.1	452	1.34075	0.825969	0.905624	0	0.925456	0
IGF2BP3-ENST00000619562.4	2126	1.1347	1.42999	1.44608	0.168688	3.12713	0.271225
IGF2BP3-ENST00000480547.5	596	0.458459	0	0.655003	0.127027	0.408215	0
IGF2BP3-ENST00000497563.5	657	0.37131	0	0.278881	0.182438	1.23274	0
IGF2BP3-ENST00000498363.1	529	2.26741	0.580922	1.05362	0.426193	0.772416	0
IGF2BP3-ENST00000468005.1	2948	0.80344	0.739831	0.771738	0.831601	0.776221	0.79186
IGF2BP3-ENST00000421467.6	2988	0	0	0	0.0774271	0	0.0643186
IGF2BP3-ENST00000467592.5	600	0	0	0.254065	0	0	0
IGF2BP3-ENST00000468263.5	706	0	0	0	0	0.229735	0
IGF2BP3-ENST00000492771.5	564	1.36429	0	0	0	0.550568	0
IGF2BP3-ENST00000479504.5	559	0	0.954624	0	0	0	0
IGF2BP3-ENST00000466809.6	588	0	0	0	0.227116	0	0.15354
IGF2BP3-ENST00000491719.5	800	0.43619	0	0.0595797	0	0.14699	0
IGF2BP3-ENST00000465058.5	534	0	0	0	0.15113	0	0
IGF2BP3-ENST00000469723.5	556	0	0	0.167195	0	0.159525	0
IGF2BP3-ENST00000474105.5	663	0.200562	0	0	0	0	0
IGF2BP3-ENST00000476938.5	500	0	0	0.35909	0	0	0
IK-ENST00000502899.2	690	0.292216	0	0.628565	0	1.53461	0.214617
IK-ENST00000515592.1	1964	4.72613	7.1265	4.59404	5.22893	3.34481	5.06002
IK-ENST00000515015.1	493	1.0705	0.523115	4.12535	2.49879	3.04865	2.96543
IK-ENST00000503332.5	540	3.14907	3.35866	2.7196	6.07667	6.331	7.64332
IK-ENST00000417647.7	1905	72.5685	76.7349	86.0311	85.8046	79.4946	74.033
IK-ENST00000512827.1	258	1.45509	0	0.477941	2.55182	1.45669	1.18129
IK-ENST00000523672.1	556	0	0	1.30224	0.357053	0	0.563084
IK-ENST00000513256.5	569	3.43082	4.60183	2.77645	2.69313	3.34826	2.90356
IK-ENST00000508301.5	868	0	3.41805	0.00156488	0	0	0
ISY1-ENST00000496163.5	752	0.221799	0.616917	0.218255	0.726311	0	0.37882
ISY1-ENST00000393295.8	3612	3.39263	3.05065	4.47129	4.20168	3.78402	3.12207
ISY1-ENST00000485703.1	837	2.41517	0	0.649383	0.948566	0.340655	0.315852
ISY1-ENST00000471306.1	552	0.587415	0	0.480347	0.648442	0.581092	0.891794
ISY1-ENST00000273541.12	1704	11.6356	11.9857	13.6898	17.9152	13.4446	17.9749
ISY1-ENST00000393292.7	988	3.78537	3.88935	2.66561	3.9868	5.03032	3.11559
ISY1-ENST00000471497.5	1211	0	0	0.988756	0.347304	0.783013	1.14124
KHDRBS1-ENST00000327300.12	2713	95.804	81.5862	106.892	100.339	99.9561	84.1091
KHDRBS1-ENST00000492989.1	1215	0.247205	1.19398	0.892389	0.795735	0.397095	0.644855
KHDRBS1-ENST00000484270.2	1989	19.3382	16.5083	19.0179	18.8957	16.7683	16.7045
KHDRBS1-ENST00000307714.12	2738	7.99611	7.0687	3.40364	2.67011	5.28116	5.01124
KHDRBS2-ENST00000675091.1	2403	1.52135	2.65637	1.02469	2.92106	1.47316	6.86948
KHDRBS2-ENST00000281156.5	2329	0.982443	2.46696	1.61334	3.82059	1.41967	1.29049
KHDRBS3-ENST00000355849.10	1978	23.6079	29.1459	19.7332	27.9742	15.2844	30.4728
KHDRBS3-ENST00000522578.1	734	6.15571	6.49442	2.80059	6.12314	3.02366	6.84352
KHDRBS3-ENST00000521461.5	793	5.16027	3.68726	2.3962	6.03718	3.19225	5.96346
KHDRBS3-ENST00000522079.5	712	1.02295	0.663396	0.816745	0.181118	1.13417	0.95304
KHDRBS3-ENST00000522433.1	396	17.485	18.8108	4.57665	0	9.92009	7.18602
KHDRBS3-ENST00000519600.1	5466	0.192667	0.189711	0.0826088	0.0772569	0.0307045	0.122278
KHDRBS3-ENST00000517859.5	1066	3.16308	1.77199	1.30936	2.98215	2.74843	3.62603
KHDRBS3-ENST00000520981.5	1243	0.237999	0.626502	0.122098	0	0	0.115919
KHDRBS3-ENST00000524282.1	585	1.87134	0.33685	1.08332	3.23042	0.734773	2.92468
KHDRBS3-ENST00000524199.5	889	18.9646	20.2053	15.2665	16.9436	19.3936	22.5704
KHDRBS3-ENST00000517394.5	679	0.184271	0	0	0.263335	0.870851	0.627139
KHSRP-ENST00000595258.1	672	4.92339	0	1.50143	0	0.656237	0.515522
KHSRP-ENST00000600480.1	851	6.1518	9.07911	12.7041	14.6895	7.83916	14.5271
KHSRP-ENST00000599395.5	837	0.651085	0.350012	0	0.493036	0	0
KHSRP-ENST00000595112.5	745	38.6385	39.8329	44.7719	42.0543	36.5359	36.037
KHSRP-ENST00000599642.1	428	0.835681	0.675006	2.20746	2.95629	2.76731	1.44711
KHSRP-ENST00000595223.5	956	2.64071	3.84188	2.47818	1.29056	1.77431	1.9841
KHSRP-ENST00000597704.1	706	8.17224	7.92573	6.68399	8.29538	5.66671	7.93427
KHSRP-ENST00000594496.5	999	54.2567	71.0208	89.5633	103.428	83.6011	78.9988
KHSRP-ENST00000398148.7	2993	53.1992	62.4634	74.2485	78.3941	70.3121	66.7166
KHSRP-ENST00000595548.5	801	0.748194	1.36414	0.244834	0.483963	0.488312	0.290488
KHSRP-ENST00000594745.5	379	0.532732	0	0	0	0	0
KHSRP-ENST00000619396.4	2226	0.00208411	0	0	0	0	0
LARP6-ENST00000344870.4	527	6.66192	1.05564	10.0388	4.6835	16.0098	7.34116
LARP6-ENST00000299213.10	4467	6.82166	6.90524	10.8991	6.40937	9.87718	7.96411
LARP6-ENST00000559316.2	558	9.90131	7.37433	13.196	9.08116	9.02978	7.5124
LARP6-ENST00000560052.1	473	5.14758	1.91995	3.33805	1.67121	2.97211	2.33996
LARP6-ENST00000559140.2	964	6.69188	4.18308	5.63749	4.42139	5.56661	5.43648
LENG1-ENST00000614037.1	886	1.871	0.0909456	1.93017	1.57538	1.03089	1.37786
LENG1-ENST00000619669.1	886	1.871	0.0909456	1.93017	1.57538	1.03089	1.37786
LENG1-ENST00000621285.1	886	1.871	0.0909456	1.93017	1.57538	1.03089	1.37786
LENG1-ENST00000617592.1	886	1.871	0.0909456	1.93017	1.57538	1.03089	1.37786
LENG1-ENST00000621927.1	886	1.871	0.0909456	1.93017	1.57538	1.03089	1.37786
LENG1-ENST00000616816.1	886	1.871	0.0909456	1.93017	1.57538	1.03089	1.37786
LENG1-ENST00000613622.1	941	4.05791	3.20779	6.08534	7.40311	10.7868	6.23259
LENG1-ENST00000222224.4	1381	0.191564	0	0.063884	0.44483	0.0674833	0.132709
LENG1-ENST00000616103.1	943	0.0621835	0.037376	0.0707989	0.189036	0.259837	0.0800028
LENG1-ENST00000610998.1	890	0.000225996	12.341	0.000129232	0.000571945	0.743024	0.000112084
LIN28A-ENST00000326279.11	3975	1.11861	1.24325	0.564428	0.518159	0.687967	0.872647
LSM2-ENST00000375661.6	858	25.5842	23.9608	17.4721	7.50056	33.8868	15.2474
LSM2-ENST00000383391.4	876	0.959448	1.69463	4.26708	6.01974	1.01066	2.86218
LSM2-ENST00000455705.2	876	0.959448	1.69463	4.26708	6.01974	1.01066	2.86218
LSM2-ENST00000424975.2	876	0.959448	1.69463	4.26708	6.01974	1.01066	2.86218
LSM2-ENST00000434125.2	876	0.959448	1.69463	4.26708	6.01974	1.01066	2.86218
LSM2-ENST00000432122.2	876	0.959448	1.69463	4.26708	6.01974	1.01066	2.86218
LSM2-ENST00000470086.5	713	0.119602	0.34698	0.136019	0.279626	0.335359	0.481286
LSM2-ENST00000491537.5	713	0.119602	0.34698	0.136019	0.279626	0.335359	0.481286
LSM2-ENST00000482154.5	713	0.119602	0.34698	0.136019	0.279626	0.335359	0.481286
LSM2-ENST00000467450.5	713	0.119602	0.34698	0.136019	0.279626	0.335359	0.481286
LSM2-ENST00000486802.5	713	0.119602	0.34698	0.136019	0.279626	0.335359	0.481286
LSM2-ENST00000484450.5	713	0.119602	0.34698	0.136019	0.279626	0.335359	0.481286
LSM2-ENST00000483453.5	820	0.0900113	0	0.093114	0	0.0330488	0.358877
LSM2-ENST00000467300.5	767	0.29724	0	0.118436	0	0	0
LSM2-ENST00000482931.5	641	0	0	0.755805	0.113069	1.87904	0
LSM2-ENST00000490288.5	767	0.112967	0	0.0261857	0.163181	0	0.126066
LSM2-ENST00000478692.1	253	0	0.100645	0.304625	0	0	0.190251
LSM2-ENST00000493146.5	820	0.0900113	0	0.093114	0	0.0330488	0.358877
LSM2-ENST00000464983.5	767	0.29724	0	0.118436	0	0	0
LSM2-ENST00000482379.5	641	0	0	0.755805	0.113069	1.87904	0
LSM2-ENST00000466001.5	767	0.112967	0	0.0261857	0.163181	0	0.126066
LSM2-ENST00000487213.1	253	0	0.100645	0.304625	0	0	0.190251
LSM2-ENST00000467102.5	820	0.0900113	0	0.093114	0	0.0330488	0.358877
LSM2-ENST00000480165.5	767	0.29724	0	0.118436	0	0	0
LSM2-ENST00000462178.5	641	0	0	0.755805	0.113069	1.87904	0
LSM2-ENST00000497077.5	767	0.112967	0	0.0261857	0.163181	0	0.126066
LSM2-ENST00000474755.1	253	0	0.100645	0.304625	0	0	0.190251
LSM2-ENST00000477511.5	820	0.0900113	0	0.093114	0	0.0330488	0.358877
LSM2-ENST00000474334.5	767	0.29724	0	0.118436	0	0	0
LSM2-ENST00000462194.5	641	0	0	0.755805	0.113069	1.87904	0
LSM2-ENST00000483171.5	767	0.112967	0	0.0261857	0.163181	0	0.126066
LSM2-ENST00000482823.1	253	0	0.100645	0.304625	0	0	0.190251
LSM2-ENST00000474526.5	820	0.0900113	0	0.093114	0	0.0330488	0.358877
LSM2-ENST00000461885.5	767	0.29724	0	0.118436	0	0	0
LSM2-ENST00000488547.1	743	0	0	0	0.4019	0.645299	0
LSM2-ENST00000474055.1	253	0	0.100645	0.304625	0	0	0.190251
LSM2-ENST00000491421.5	820	0.0900113	0	0.093114	0	0.0330488	0.358877
LSM2-ENST00000493387.5	767	0.29724	0	0.118436	0	0	0
LSM2-ENST00000470083.5	641	0	0	0.755805	0.113069	1.87904	0
LSM2-ENST00000477182.5	767	0.112967	0	0.0261857	0.163181	0	0.126066
LSM2-ENST00000475835.2	211	3.0058	0	0	0	0	0.644471
LSM3-ENST00000306024.4	3359	12.7239	13.6968	11.9014	13.7275	13.2123	14.906
LSM4-ENST00000594828.7	807	2.65174	1.03904	5.275	4.32276	7.36948	2.65277
LSM4-ENST00000252816.10	986	13.3055	9.81825	23.4498	23.3369	32.0104	15.9262
LSM4-ENST00000593564.2	656	1.03913	0.566998	1.45608	1.18744	1.07296	0.739599
LSM4-ENST00000600289.6	1113	6.58435	10.9516	18.8271	10.0194	11.2561	8.89865
LSM4-ENST00000593829.6	1704	1.62055	1.03495	2.59154	2.92664	1.34759	1.85426
LSM4-ENST00000597776.1	446	0	0	0	1.12936	0	0.913976
LSM5-ENST00000409782.5	649	15.8547	9.80669	15.1144	14.0454	16.8131	11.8914
LSM5-ENST00000409952.3	687	3.45221	8.04728	1.60199	3.42903	1.62561	2.50833
LSM5-ENST00000409909.7	740	6.14225	4.93751	4.73203	8.03682	3.41642	8.46727
LSM5-ENST00000480956.1	1736	2.42771	2.84866	2.05206	2.88895	1.71867	2.83408
LSM5-ENST00000409987.5	504	4.40158	1.91091	11.7435	10.7454	10.7365	12.8228
LSM5-ENST00000450169.7	2214	4.88071	5.52884	3.10893	4.88396	3.6643	4.30479
LSM5-ENST00000410044.5	687	0.363314	1.42576	1.62451	1.46459	0.508868	2.68287
LSM5-ENST00000223084.7	1295	4.39751	5.34309	2.84157	3.94747	3.87551	5.13308
LSM5-ENST00000409292.5	538	14.7148	10.139	9.16977	7.10685	7.12638	10.5477
LSM5-ENST00000468872.5	636	0.266873	0.649169	0.687965	0.867233	0.534366	0.482418
LSM6-ENST00000649747.1	454	17.1757	3.21425	11.257	11.0846	9.01402	12.9308
LSM6-ENST00000502781.5	1352	3.03646	2.40238	5.09657	4.01039	4.75568	5.45018
LSM6-ENST00000296581.11	2226	2.41275	2.91233	1.93219	2.30102	1.73586	2.28456
LSM6-ENST00000503982.1	820	1.94682	1.29235	1.00076	0.96374	0.0794933	0.586521
LSM6-ENST00000507449.1	371	8.34034	3.60733	2.65064	4.79064	4.16802	3.61502
LSM6-ENST00000510331.1	561	2.77161	0.426352	0.386172	0.829164	0.207419	0.292231
LSM6-ENST00000504181.1	549	3.18101	5.35967	1.4244	5.69631e-08	1.61446	7.5571
LSM6-ENST00000515311.5	545	22.0734	31.4966	34.4877	36.5721	29.9575	24.6505
LSM7-ENST00000585395.6	621	8.03876	11.2188	8.15885	13.6562	13.2363	15.0775
LSM7-ENST00000587502.2	575	1.86562	0.598504	2.82805	3.42903	1.77017	0.945097
LSM7-ENST00000585409.2	512	7.80913	3.03202	12.4651	15.1991	11.3875	10.6987
LSM7-ENST00000591515.6	710	9.25286	7.54028	10.0674	12.6911	11.5214	10.9143
LSM7-ENST00000591745.1	543	11.3726	11.5311	10.0856	12.5844	8.61921	12.4503
LSM7-ENST00000252622.15	491	56.5703	64.2081	114.76	113.707	102.763	96.2452
LSM7-ENST00000589532.5	539	7.2428	9.70702	6.71427	8.43038	8.26763	8.47637
MAGOH-ENST00000462941.1	738	1.18078	1.64957	1.22532	2.08246	0.703789	1.83544
MAGOH-ENST00000371466.4	500	9.61824	7.49337	10.6977	14.2612	14.1307	14.6527
MAGOH-ENST00000371470.8	656	64.1596	68.4121	68.81	79.7178	69.1615	83.423
MAGOH-ENST00000495868.1	695	2.10545	2.17584	2.03309	2.22322	1.37789	1.84822
MATR3-ENST00000502929.5	4373	4.87217	0.0989682	2.71834	2.64493	7.45641	2.58551
MATR3-ENST00000503811.5	2518	1.06982	0.285701	1.25542	0.512194	0.861911	1.06945
MATR3-ENST00000512876.5	575	0.740878	0	1.02145	1.20439	1.58054	0.151555
MATR3-ENST00000504643.5	2560	10.5	11.2437	8.57653	10.4413	5.67204	10.1876
MATR3-ENST00000510056.5	3040	46.2183	52.0616	41.093	37.5091	41.2824	30.061
MATR3-ENST00000505625.5	7306	5.92877	6.16929	3.89727	4.55926	2.25659	3.97731
MATR3-ENST00000618441.5	4018	13.4564	7.34686	19.353	18.7454	16.8323	16.9909
MATR3-ENST00000508689.1	561	0.339597	0	0.440162	0	0.104381	0.458474
MATR3-ENST00000394805.8	5069	13.2331	13.1178	9.04024	11.1715	7.12036	11.0956
MATR3-ENST00000361059.7	3970	2.20694	1.26652	1.44112	2.02526	1.14203e-09	1.69763
MATR3-ENST00000502422.5	2250	20.7345	19.1527	13.7421	15.255	8.40298	16.3532
MATR3-ENST00000515833.2	1001	0.676883	0.967357	0.140117	0.120635	0	0.271335
MATR3-ENST00000513121.1	573	1.68444	1.95463	2.45377	1.04536	1.19024	0.653913
MATR3-ENST00000509918.5	377	0.857605	0.812934	0.920159	0.73528	0	1.02042
MATR3-ENST00000504045.5	1530	54.7088	41.6931	16.3721	27.5926	15.2567	23.23
MATR3-ENST00000514402.1	556	6.46031	2.4107	2.61733	3.49074	2.90343	4.18504
MATR3-ENST00000511333.5	558	5.485	2.39007	3.13498	2.73898	1.69349	2.90934
MATR3-ENST00000504023.1	770	0.200149	0.618446	0.3145	0.10309	0	0.119697
MATR3-ENST00000505016.2	664	0.746003	0.547581	0.661902	0.745083	0.56817	0.258434
MATR3-ENST00000502499.5	2664	138.227	138.331	104.003	122.36	100.498	126.089
MATR3-ENST00000512040.1	642	16.8092	16.8214	15.6342	19.1667	11.7421	16.5652
MATR3-ENST00000502944.1	362	1.51807	0.350819	0.796183	1.4942	1.21528	1.52913
MATR3-ENST00000513678.5	444	0.997348	3.23006	1.64911	0.736529	1.91038	1.12016
MATR3-ENST00000394800.6	5513	2.61699e-06	0	0.369752	0.145755	0.166797	0.164087
MATR3-ENST00000502394.1	589	1.08914	0.822267	0.982256	0.993116	0.475127	0.866559
MATR3-ENST00000509990.5	3249	0	0	0.0994126	0	0	0.131868
MATR3-ENST00000506147.5	580	0	0	0.151076	0	0	0
MATR3-ENST00000512107.5	579	0	0	0.059211	0	0.127716	0
MATR3-ENST00000514694.5	587	0	0	0	0.39009	0	0
MATR3-ENST00000509644.5	750	0.642959	0	0.298937	0.0613637	0.117546	0
MATR3-ENST00000504311.5	423	0.327842	0	0	0	0.172366	0.373519
MATR3-ENST00000507860.1	571	0	0	0	0.167555	0	0
MATR3-ENST00000511978.5	573	0	0.430176	0	0.288469	0.456279	0
MATR3-ENST00000514528.5	532	0.15696	0.0692709	0	0	0	0.360649
MATR3-ENST00000514488.1	564	0.282573	0	0	0	0	0
MATR3-ENST00000503340.1	696	0.0751363	0	0	0.176877	0.0684313	0
MBNL1-ENST00000282488.11	6458	6.39812	9.80164	3.28051	6.76345	2.9659	6.10981
MBNL1-ENST00000478535.1	1451	0.213334	0	0.0938066	0	0.10796	0
MBNL1-ENST00000493459.5	4205	1.87386	2.01245	0.576444	0.352438	0.605484	0.194993
MBNL1-ENST00000324210.9	5465	14.9492	13.5821	13.667	12.0036	10.2527	9.65986
MBNL1-ENST00000357472.7	5256	1.03728	0	0.634441	0.771668	0.647091	0.984257
MBNL1-ENST00000461436.1	1681	4.00533	5.1365	2.64029	1.651	3.13308	1.87837
MBNL1-ENST00000463374.5	5092	18.3509	14.1837	15.5107	15.4444	18.5387	20.9067
MBNL1-ENST00000498502.5	5258	0.819353	0.785658	0.703616	0	1.69631	1.28669
MBNL1-ENST00000459747.1	594	1.07911	1.22284	1.4941	0.699338	1.12896	0.856506
MBNL1-ENST00000545754.5	5147	0.274215	0	0.617884	0.642458	0.130098	0.6467
MBNL1-ENST00000324196.9	5225	0.234845	0	0	0.225319	0.210729	0
MBNL1-ENST00000495875.6	545	0.405695	1.37464	1.34929	0.533617	1.26679	0.32322
MBNL1-ENST00000497971.1	5051	3.34174	2.93327	2.45023	2.1935	1.88158	3.99234
MBNL1-ENST00000466565.1	1096	2.57615	1.76911	0.358687	0.878096	0.695948	0.287752
MBNL1-ENST00000355460.6	5941	5.74589e-05	0.00621147	1.78735	0.920874	1.78022	0.470591
MBNL1-ENST00000477171.1	1039	2.9951	2.21223	2.22796	2.6338	1.14148	1.65569
MBNL1-ENST00000460591.5	898	0.563884	0.740682	0.759335	1.47234	0.755544	0.372091
MBNL1-ENST00000485509.5	1023	0	0	0	0.0493604	0	0
MBNL1-ENST00000460166.1	552	0	0	0	0	0.185131	0
MBNL1-ENST00000282486.10	6422	0.0281569	6.8791e-06	5.17328e-06	0.00602223	3.17875e-09	0.0109667
MBNL2-ENST00000376673.7	4632	0.626834	1.76548e-05	4.80215	6.89533e-06	1.91096	9.83597e-08
MBNL2-ENST00000469707.5	2574	11.6878	10.4347	10.3485	6.17891	9.78249	3.85553
MBNL2-ENST00000343600.8	4596	59.4335	43.1726	38.9016	35.275	43.6358	41.3379
MBNL2-ENST00000449284.1	581	31.4354	22.8886	21.5381	21.5132	26.0808	24.7305
MBNL2-ENST00000345429.10	4669	13.1625	7.12094	14.1826	14.6642	18.7426	21.986
MBNL2-ENST00000397601.5	4487	0	0	0	0.131052	0	0
MBNL3-ENST00000394311.6	11263	0.893439	1.40976	0.699619	1.37446	0.544991	1.52028
MBNL3-ENST00000442191.5	840	0.497614	0	0.372515	0.385643	0.436645	0.0504607
MBNL3-ENST00000370857.7	8760	5.7975	6.27091	3.17302	4.07782	2.98861	4.08636
MBNL3-ENST00000370844.5	1643	0	0.336156	0.36553	0.103332	0.360642	0.0930695
MBNL3-ENST00000421707.1	946	1.86308	2.19464	1.45039	1.74303	0.934345	0.76273
MBNL3-ENST00000370853.7	2661	0.42494	0.27904	0	0	0	0
MBNL3-ENST00000370839.7	1575	0	0	0	0.423207	0	0.180538
MBNL3-ENST00000436215.5	891	0.221314	0	0	0	0.08662	0.163738
MBNL3-ENST00000473364.1	780	0	0	0.145035	0	0	0.0765344
MBNL3-ENST00000538204.5	11294	0	1.7344e-11	0	0	0.203625	2.17708e-11
MFAP1-ENST00000484386.1	839	1.07281	0.962947	0.0802858	1.06971	0.647239	0.755606
MFAP1-ENST00000267812.4	2043	29.3485	31.8572	27.3408	30.8483	29.244	31.0013
MSI1-ENST00000546985.1	698	0.686179	1.31197	0	1.38549	0.34717	0.457706
MSI1-ENST00000257552.7	2959	0.529278	0.725217	0.875353	5.09584	0.922053	1.34677
MSI1-ENST00000546622.1	422	0	0	0	0.665149	0	0.480878
NAA38-ENST00000575071.5	553	6.57131	2.75618	18.4677	12.2395	26.2433	5.57598
NAA38-ENST00000576861.5	556	17.6579	9.98671	16.044	12.6847	15.1813	13.0256
NAA38-ENST00000576384.1	424	50.0482	60.444	4.96652	25.6251	28.8994	63.0972
NAA38-ENST00000333775.9	999	39.7689	48.7825	12.6423	22.8561	24.8786	40.7017
NAA38-ENST00000570555.1	783	6.28927	9.08994	2.26932	3.85199	4.41934	6.24409
NAA38-ENST00000575771.5	852	26.6013	24.7915	6.5618	9.04615	12.9554	20.6843
NOSIP-ENST00000339093.7	1000	16.0893	14.8416	31.0497	23.1231	29.7577	20.0647
NOSIP-ENST00000601107.1	671	1.13871	1.49516	0.224612	0	1.04699	0
NOSIP-ENST00000599537.5	833	4.01787	0	6.2061	3.86605	3.54577	2.25843
NOSIP-ENST00000598544.1	429	3.77741	4.52308	0	1.26168	0.224297	1.55027
NOSIP-ENST00000596358.6	1232	2.7855	6.1896	4.48003	4.80583	4.98429	4.87673
NOSIP-ENST00000601340.5	2197	0.195456	0.864222	0.761741	1.7544e-08	0.417699	0.383748
NOSIP-ENST00000594932.5	602	0.155515	0	0.398532	1.23627	1.4359	0.459663
NOSIP-ENST00000598820.5	2615	2.17178	1.64723	1.64319	1.68501	1.11119	1.42761
NOSIP-ENST00000596477.1	865	0.626718	0.0915765	0	0.763383	0.204294	0.0977832
NOSIP-ENST00000593345.1	933	2.4344	1.71365	2.05238	2.46735	0.899682	1.69783
NOSIP-ENST00000598839.1	753	0.296909	0.390158	0.412767	0.426445	0.305835	0.349302
NOSIP-ENST00000598550.5	771	0.0918297	0	0	0	0.0554469	0.127674
NOSIP-ENST00000598296.5	529	0	0.100691	0	0	0	0
NOSIP-ENST00000600019.5	1167	0	0	0	0.272402	0.11545	0.82808
NOSIP-ENST00000599425.5	872	0	0	0	0	0.325005	0
NOVA1-ENST00000483536.6	6575	0.103782	0.339308	0.103695	0.283153	0.110652	0.134
NOVA1-ENST00000465357.6	3573	2.67853	2.6553	3.21482	4.29596	2.07349	4.57215
NOVA1-ENST00000574031.1	1431	0.133985	0.410034	0.206655	0.221673	0.0833976	0.427461
NOVA1-ENST00000539517.7	6990	0.727396	0.78722	1.26385	1.74719	0.762159	1.45833
NOVA1-ENST00000546546.1	563	0.224072	0.675874	1.18827	0	0.188935	0.268799
NOVA1-ENST00000549571.5	1005	0.171919	0	0.332476	0.633537	0.31495	0.496295
NOVA1-ENST00000449198.6	959	0.587568	0	0.192763	1.74545	0.447694	0.55815
NOVA1-ENST00000551754.1	488	0.265461	0.545179	0.295951	0	0	0.518553
NOVA1-ENST00000549146.5	592	0	1.97933	0.971589	0	0.313726	0.0337902
NOVA1-ENST00000547619.5	947	1.27613	1.30998	1.89396	1.67705	0.903145	1.63688
NOVA1-ENST00000344429.9	896	1.24928	1.35589	1.49482	1.26593	1.3164	1.87541
NOVA1-ENST00000547415.1	500	0.421982	0.212277	0.527639	0.381903	0.0742498	0.167057
NOVA2-ENST00000263257.6	8122	0.98743	1.78241e-10	0.100595	0.125071	0.122956	0.0444668
NOVA2-ENST00000599462.1	589	1.03855	0.534425	1.12316	1.41313	0.79131	1.54529
NOVA2-ENST00000676183.1	8301	0.413489	0.0942694	0	0	0	0
NOVA2-ENST00000596784.1	698	0.369484	0	0.0721718	0	0	0
PABPC1-ENST00000677478.1	2798	0.411146	0	0.122593	0	0.317149	0.162433
PABPC1-ENST00000678954.1	3384	8.67737	12.3955	3.27304	5.79926	3.40005	5.33543
PABPC1-ENST00000523636.5	818	5.96353	2.2441	3.23443	3.72967	4.78506	2.75068
PABPC1-ENST00000677787.1	3145	0.450708	0	0.237002	0.152109	0.183697	0.078171
PABPC1-ENST00000318607.10	2861	328.716	346.744	558.267	489.253	664.397	542.856
PABPC1-ENST00000677285.1	1491	58.6653	76.8891	42.6611	54.9304	57.6993	84.2393
PABPC1-ENST00000522387.5	2331	1.99247	2.05449	1.57096	0.900512	2.52013	1.8094
PABPC1-ENST00000677775.1	3278	3.80397	3.19099	0.506344	1.74052	0.81636	1.50578
PABPC1-ENST00000519596.5	771	268.933	229.009	143.868	124.203	194.016	175.491
PABPC1-ENST00000519100.6	2207	6.10322	2.90028e-07	0.210132	0.451707	0.48686	0.819724
PABPC1-ENST00000521067.1	492	1.35317	3.29309	0.685505	1.09791	0.406559	1.19135
PABPC1-ENST00000610907.2	1768	11.012	21.3933	13.7235	23.7818	51.5679	0.369811
PABPC1-ENST00000519622.5	667	1.83364	1.56959	0.368081	0.761083	0.554368	2.52917
PABPC1-ENST00000518716.1	694	74.6673	74.8507	63.9889	68.7694	67.6878	58.897
PABPC1-ENST00000521865.6	2718	0.108898	0	0.505172	0.783905	0.352435	0.396343
PABPC1-ENST00000517990.5	487	0.269939	0.213695	0	1.01024	0.488811	0.668878
PABPC1-ENST00000517921.2	2485	5.90601	6.66886	2.17482	2.13107	2.07853	3.74191
PABPC1-ENST00000519848.1	676	36.313	36.6986	18.9225	19.45	21.3333	37.3024
PABPC1-ENST00000677140.1	3274	2.74413	2.58321	2.31094	2.37732	2.53032	2.74308
PABPC1-ENST00000519004.5	2401	1.17804	0.284464	8.52435e-10	0.617564	1.6217	1.76045e-07
PABPC1-ENST00000676976.1	2998	22.9329	22.2798	7.57213	7.01829	5.56191	9.55014
PABPC1-ENST00000678709.1	3395	55.6356	44.7137	15.9631	21.1319	21.9938	33.3762
PABPC1-ENST00000677892.1	3429	15.4077	10.7382	5.61341	5.64456	5.52389	8.52475
PABPC1-ENST00000676655.1	2382	154.645	103.518	17.5232	13.5831	16.7454	53.0292
PABPC1-ENST00000520868.5	971	0	0	3.58881	6.36651	7.42504	7.66551
PABPC1-ENST00000522658.6	2313	36.516	31.5307	5.03214	3.6839	4.18231	7.13417
PABPC1-ENST00000678822.1	2313	36.516	31.5307	5.03214	3.6839	4.18231	7.13417
PABPC1-ENST00000678290.1	2753	31.6624	30.0997	17.0917	16.0184	21.1283	28.4135
PABPC1-ENST00000679197.1	2295	5.87387	9.20956	0.937436	0.405731	1.17443	2.15749
PABPC1-ENST00000518293.5	608	0.125357	0	0.160052	0.659805	0.222785	0.489675
PABPC1-ENST00000677765.1	3085	0	0.0187129	0.0320417	0	0	0
PABPC1-ENST00000520142.2	2877	0	0	0.166953	0	0	0.261712
PABPC1-ENST00000677380.1	2730	0	0	0	0	0.115469	0.188862
PABPC1-ENST00000520804.2	2839	0	0	0	1.10653	0.305792	0
PABPC1-ENST00000522720.2	2845	7.46393e-05	0	0	0	0	0
PABPC1-ENST00000523555.6	3116	0	0	0	1.4961	0	0
PABPC1-ENST00000517403.5	560	0.196067	0	0.925845	0	0	0
PABPC1-ENST00000519363.1	453	0	0.118194	0	0	0	0
PABPC3-ENST00000281589.4	3387	0.058736	0.0644118	0.0472642	0.0373308	0.00715608	0.0521742
PABPC4-ENST00000677644.1	939	22.9805	14.1912	12.5784	10.4745	14.8833	10.7659
PABPC4-ENST00000677708.1	1286	2.59086	1.41403	2.55623	1.99071	4.39967	3.38312
PABPC4-ENST00000676859.1	1446	7.28597	2.8071	5.60987	3.72413	3.84643	4.91764
PABPC4-ENST00000437136.5	876	0.103421	2.14299	0.555848	0.633329	0.456576	1.03913
PABPC4-ENST00000676523.1	2849	15.5053	13.2562	9.40843	7.63895	9.47734	8.79336
PABPC4-ENST00000451091.2	898	0.218672	0	0.203311	0	0.20241	0.182229
PABPC4-ENST00000372862.7	2470	3.58444	1.42608	2.81189	2.20983	2.34559	2.76941
PABPC4-ENST00000470443.6	2142	3.85175	6.21455	8.66346	9.07888	7.8927	11.748
PABPC4-ENST00000527718.2	1433	0.102758	0	0	0.246907	0	0.279104
PABPC4-ENST00000474378.1	591	2.96912	2.26411	1.53009	0.415308	1.4033	1.70472
PABPC4-ENST00000482028.5	633	0	0	0.384525	1.00195	1.83182	0
PABPC4-ENST00000513632.2	738	0	0	1.40895	0.518605	0	3.09873
PABPC4-ENST00000372857.7	3048	0.241147	3.27499	11.0922	10.3825	8.4302	6.56095
PABPC4-ENST00000372858.8	3142	28.1804	32.8484	33.1847	34.3524	31.5248	25.7334
PABPC4-ENST00000677006.1	2224	4.60273	8.33416	0.579515	0.897573	1.52028	2.08544
PABPC4-ENST00000677548.1	7336	1.21353	0.955384	0.408498	0.649278	0.557806	0.846053
PABPC4-ENST00000525045.5	765	0	0	0.738266	0.974906	0.225816	0
PABPC4-ENST00000492519.1	323	13.0882	16.9478	8.39436	7.18953	11.3127	9.82546
PABPC4-ENST00000678625.1	2082	0.0162775	1.82075e-07	1.1915	1.10698	1.82953	2.02456
PABPC4-ENST00000525669.5	582	1.62055	7.30547	1.95461	2.73309	2.82151	1.22335
PABPC4-ENST00000678469.1	1128	1.0335	0.523442	0.11964	0.311771	0.981396	1.4898
PABPC4-ENST00000676863.1	4293	5.46302	4.65624	4.82523	6.32163	3.94111	4.66263
PABPC4-ENST00000678980.1	4373	8.9589	8.40656	0.785113	1.3525	7.85972	5.72617
PABPC4-ENST00000678287.1	3052	12.6408	10.651	3.12103	4.59146	9.24296	9.55854
PABPC4-ENST00000468476.1	3592	0.963485	1.45688	8.67866	6.87959	6.29555	6.60205
PABPC4-ENST00000679246.1	3146	7.2164e-09	0	6.41438	5.15204	0.011824	5.07587e-09
PABPC4-ENST00000677609.1	2122	2.6907	3.75796	0	1.97395e-05	7.04987e-10	0
PABPC4-ENST00000677244.1	3478	0.96412	0	0	0	0	0
PABPC4-ENST00000678894.1	4720	0	0	0.173753	0	0	0
PABPC4-ENST00000484555.1	450	0	0	0.177574	0	0.151748	0
PABPC4-ENST00000461578.1	193	0	0	0.510108	0	3.13119	1.67076
PABPC4-ENST00000525751.5	556	0	0	0	0	3.04559e-07	0.849365
PABPC4-ENST00000531243.2	532	0	0	2.07533	0	0	0
PABPC5-ENST00000312600.4	3206	0.201826	0.12655	0.408704	0.174627	0.549531	0.292404
PABPC5-ENST00000373105.1	1262	0	0.48623	0.17171	0.22004	0.192924	0.0618647
PABPN1-ENST00000556809.1	969	7.08898	4.58843	9.36747	8.10551	6.87284	7.23002
PABPN1-ENST00000554062.5	589	10.1402	4.17817	7.92744	5.33045	4.40892	7.21705
PABPN1-ENST00000556821.5	1220	8.06415	9.85828	17.8473	17.2377	19.1567	13.1718
PABPN1-ENST00000216727.8	2001	48.4507	62.3028	60.4739	72.4469	75.6281	75.6752
PABPN1-ENST00000557702.5	778	45.5547	52.5189	13.3433	21.4849	22.5231	26.1738
PABPN1-ENST00000553960.1	817	1.45858	1.86211	1.67545	0.609758	0.986122	1.50928
PABPN1-ENST00000397276.6	2768	70.1599	71.7749	94.5936	112.321	69.742	76.3069
PABPN1-ENST00000555295.1	406	3.90037	0	0	0.441568	0	0.662914
PABPN1L-ENST00000419291.6	1272	0.220398	0.738582	0.302009	1.01156	0.282981	1.00723
PABPN1L-ENST00000411789.6	873	0.690245	0	0	1.80013	0.100181	1.00927
PABPN1L-ENST00000547152.1	854	0	1.39224	0.489296	0	0.401321	0.401048
PCBP1-ENST00000303577.7	1727	189.555	160.385	276.861	217.233	262.39	153.608
PCBP2-ENST00000548933.5	1202	38.2774	12.3764	42.5487	32.8866	48.7989	24.8302
PCBP2-ENST00000546652.6	823	3.83195	1.09856	6.52244	5.08997	5.28034	3.63887
PCBP2-ENST00000359282.9	1730	10.0434	4.79331	17.4956	10.8883	9.57223	4.51844
PCBP2-ENST00000553064.6	1786	17.2557	24.7555	14.2479	16.6524	14.8057	22.2467
PCBP2-ENST00000552819.5	1418	52.722	68.9113	51.4995	69.9974	65.5434	80.8959
PCBP2-ENST00000455667.7	2741	11.2317	2.91399	10.0428	10.3486	7.44299	7.02093
PCBP2-ENST00000547048.5	1696	81.113	82.3797	56.6721	72.8743	54.8794	81.2253
PCBP2-ENST00000550520.6	753	0	0.222352	0.717237	0	0.635822	0
PCBP2-ENST00000547859.2	1919	17.0302	15.7545	18.5257	17.0585	16.2005	16.3954
PCBP2-ENST00000549863.5	1619	5.76249	10.3297	8.8733	8.98505	13.8911	1.7458
PCBP2-ENST00000437231.5	3026	0.00210933	6.22525	2.34852	1.30062	0.238135	0.142714
PCBP2-ENST00000551104.5	681	36.57	0	0.576338	0	0	2.37827
PCBP2-ENST00000549272.1	445	33.4582	26.9317	21.3336	30.771	18.2667	31.4628
PCBP2-ENST00000552296.6	1342	166.808	211.891	147.766	172.455	178.628	186.878
PCBP2-ENST00000550733.1	754	2.82334	13.0786	11.6691	8.50917	4.2077	6.43017
PCBP2-ENST00000562264.5	1145	4.64748	0.448504	4.21306	5.17678	4.45573	11.6025
PCBP2-ENST00000550192.5	734	24.9075	23.8173	16.801	14.8009	17.993	22.6226
PCBP2-ENST00000550585.5	2543	7.60376	7.36506	4.12941	5.10997	5.10394	6.02099
PCBP2-ENST00000550910.1	449	2.05454	1.39597	0.130918	0.433848	1.18878	1.61145
PCBP2-ENST00000552980.6	527	55.8837	58.2137	29.4695	29.9698	31.1858	37.4888
PCBP2-ENST00000547987.2	681	39.2137	41.2865	34.8962	38.9299	31.4868	37.7178
PCBP2-ENST00000359462.9	1814	99.9699	116.198	120.989	123.859	108.47	119.798
PCBP2-ENST00000548190.1	581	2.60056	0	0.306622	0.893162	0	1.83575
PCBP2-ENST00000546463.6	3159	0	0	2.60962e-05	2.11418e-05	0	2.04478e-07
PCBP2-ENST00000439930.7	1296	0	0	0	0	0	5.57274e-06
PCBP3-ENST00000468429.5	829	0.711761	0	0.315152	0.210096	0.3314	0
PCBP3-ENST00000465077.5	728	0.765777	0	0.269462	0.0980586	0.50503	0.231471
PCBP3-ENST00000400308.5	1911	3.2111	0.288354	4.6499	0.599882	2.02942	0.945159
PCBP3-ENST00000481302.1	476	9.18487	4.43321	5.38867	3.41226	3.8574	4.07489
PCBP3-ENST00000400305.5	1717	0.567131	0	2.07498	1.60449	2.3514	0.983459
PCBP3-ENST00000400314.5	2202	3.92467	3.89515	4.56734	3.99566	3.78057	0.900317
PCBP3-ENST00000423045.2	1183	0.393573	0.353273	0.233041	0.0485341	0.069852	0
PCBP3-ENST00000498121.1	990	0.611185	0	0.219203	0.336049	0.167543	0.134818
PCBP3-ENST00000472191.1	318	3.65717	2.51448	6.25589	2.70223	1.95764	0.953513
PCBP3-ENST00000400310.5	2168	1.61561	0.386972	0.981101	1.46446	0.55477	0.248104
PCBP3-ENST00000449640.5	1278	1.38254	1.13836	1.25526	1.64341	1.66357	0.600916
PCBP3-ENST00000400309.5	1986	1.87128	1.11283	1.73641	1.00734	0	2.18874
PCBP3-ENST00000628776.2	827	1.5961	1.07324	1.01186	0.919536	0.106374	0.420616
PCBP3-ENST00000594149.5	690	0	0.747263	0.596394	0	0.675559	0.795696
PCBP3-ENST00000593338.1	557	0	0.784	0.194678	0	0.225263	0
PCBP3-ENST00000609985.1	693	0.036433	0	0	0.0796314	0	0.0713244
PCBP3-ENST00000594320.1	686	0	0	0	0	0	0.100899
PCBP3-ENST00000610200.1	717	0	0	0	0.145799	0.0436736	0
PCBP3-ENST00000549265.1	243	0	0	0	0	1.2464	0
PCBP3-ENST00000475402.1	536	0.428555	0	0.485406	0.303332	0	0.18469
PHF5A-ENST00000216252.4	1053	34.5264	28.5641	34.7041	32.3024	32.1738	26.2859
PHF5A-ENST00000459687.5	504	0.358733	1.3676	0.240304	1.61556	0.962677	1.91374
PHF5A-ENST00000491254.1	292	4.47896	2.89112	1.08415	1.04789	1.98423	3.23393
PLRG1-ENST00000503251.5	365	2.1763	0	0.762492	0.944596	2.34245	0.957866
PLRG1-ENST00000506627.5	998	4.70199	0	4.47447	4.54293	4.10172	4.61604
PLRG1-ENST00000515520.1	576	1.8974	3.11205	1.12336	0.884222	0.110539	1.49206
PLRG1-ENST00000507125.1	522	3.12262	0	1.2298	1.45001	1.12702	2.18966
PLRG1-ENST00000509975.5	572	2.0563	0.379912	2.4596	1.02183	0.300428	0.416509
PLRG1-ENST00000512773.1	570	9.20217	6.67493	11.5479	8.52309	10.6765	16.1199
PLRG1-ENST00000504341.1	723	1.65513	1.78157	1.82652	2.01921	0	0.298363
PLRG1-ENST00000499023.7	3317	10.8005	8.41938	9.07521	9.70642	7.54917	9.44746
PLRG1-ENST00000506918.1	543	5.83232	3.0627	3.66167	4.82749	3.40868	5.27242
PLRG1-ENST00000302078.9	1673	19.793	21.8036	15.477	17.7682	19.4152	17.9255
PLRG1-ENST00000503751.5	873	5.40868	4.30839	5.21348	5.88219	3.93351	5.75509
PLRG1-ENST00000512719.5	749	3.53276	3.74518	3.3566	2.57808	2.67412	4.2935
PLRG1-ENST00000506192.5	855	0	0	0.746129	0	0	0
PPIE-ENST00000467741.2	626	1.34384	3.60062	0.609029	4.15767	1.22584	2.881
PPIE-ENST00000324379.10	4339	3.01605	5.03266	3.01001	4.65192	2.16364	3.1893
PPIE-ENST00000482751.5	2564	1.75959	2.01839	1.3549	2.60093	1.25631	2.11383
PPIE-ENST00000475350.5	1213	6.4309	6.14978	11.7473	8.34848	10.1571	8.67312
PPIE-ENST00000485507.5	783	0.106052	0.996178	0.331231	0.655476	0.697962	0.722243
PPIE-ENST00000356511.6	1079	11.7695	11.8164	6.49726	7.22185	8.60631	7.39324
PPIE-ENST00000470213.5	927	0.707271	0.725951	0.361435	0.404363	0.399803	1.04472
PPIE-ENST00000480169.1	891	0.290691	0	0.166908	0.718551	0.290571	0.679716
PPIE-ENST00000372830.5	1198	0.988329	1.34253	6.43966	5.24876	4.93949	4.07188
PPIE-ENST00000495526.5	4651	1.05511	0.985688	7.95453	7.52902	3.02203	3.6424
PPIE-ENST00000470018.5	947	0	0.101579	0	0.0449412	0.0404189	0.127975
PPIE-ENST00000456578.6	615	0.0338514	0.11529	0	0	0	0
PPIE-ENST00000497370.5	913	0.470407	0	0	0	0	0.825325
PPIE-ENST00000372835.9	842	1.07976	0.0707727	0	0	0	0
PPIE-ENST00000474804.5	793	0	0.928302	0.459102	0	0	0
PPIG-ENST00000482772.5	982	2.30285	0	1.10976	0	0.497688	0.769871
PPIG-ENST00000676557.1	3034	1.22303	1.59915	0.953374	1.17736	0.543351	1.13223
PPIG-ENST00000678721.1	6389	0.919568	2.54335	0.331847	1.13186	0.739852	0.446713
PPIG-ENST00000678695.1	7445	0.251049	0.326846	0.0538523	0.243991	0.110932	0.510541
PPIG-ENST00000676508.1	6150	0	0.374295	0.348201	1.2836	0.26643	0.123769
PPIG-ENST00000679107.1	6479	2.03786	2.25085	1.77489	1.88505	1.16958	2.26624
PPIG-ENST00000433207.6	2776	6.68886	8.90182	5.14359	1.46551	2.03793	0.423784
PPIG-ENST00000677392.1	7125	2.63858	1.182	0.806978	1.70585	1.7128	0.404225
PPIG-ENST00000462903.6	1507	1.93937	1.9496	0.733936	2.06929	1.18878	1.66493
PPIG-ENST00000678499.1	6453	1.41269	2.02927	3.66901	0.967838	1.14947	0.96686
PPIG-ENST00000466142.1	735	2.06963	4.69206	2.67635	1.51187	0.925112	2.66702
PPIG-ENST00000679324.1	2628	1.20338	1.22948	1.47571	1.48235	0.547413	1.26127
PPIG-ENST00000678638.1	2661	3.34645	1.36915	0.709828	3.35367	2.60649	1.32159
PPIG-ENST00000448752.7	2861	8.85684	9.87809	11.2306	9.91651	12.3849	16.0695
PPIG-ENST00000409714.7	2615	17.1022	14.5786	14.9024	18.008	17.4225	21.2116
PPIG-ENST00000414307.6	1507	1.94851e-08	0	0.988866	0	0	0
PPIG-ENST00000678088.1	6341	0	0.402745	1.17423e-08	0	0.0914775	3.6396e-09
PPIG-ENST00000260970.8	6357	1.27764	0	0.00907859	0.558843	3.94895e-07	0
PPIG-ENST00000677750.1	6484	0	1.47417e-06	0	0	4.60667e-08	0.900374
PPIG-ENST00000676756.1	6283	0.0295224	0	1.85781e-08	0.0163242	0.000458091	0.616886
PPIH-ENST00000678038.1	937	0	1.11833	0	0.449351	0	0.193926
PPIH-ENST00000678803.1	2315	2.08427	4.42104	2.2415	3.37781	1.68723	2.92104
PPIH-ENST00000677312.1	1677	0.294457	0	0.127749	0.0151308	0.278517	0
PPIH-ENST00000304979.8	754	14.4456	10.995	26.6696	24.7794	29.6555	20.4093
PPIH-ENST00000678193.1	2304	5.57752	5.5332	3.81499	5.5793	3.43875	6.61691
PPIH-ENST00000678333.1	1036	0.135836	0	0.692501	0.389453	0.607513	0.193498
PPIH-ENST00000677356.1	806	1.19895	0	0.384599	0	0.0951215	0.455596
PPIH-ENST00000676675.1	2060	1.7823	2.7873	3.64969	4.32201	2.66385	3.37162
PPIH-ENST00000372550.6	923	0.807544	0.762241	0.692576	0.25022	1.11547	0.775837
PPIH-ENST00000677219.1	1428	0.827577	0	0.510048	0	0	0.63587
PPIH-ENST00000440068.6	691	0	0.248324	0.445131	0.250032	0.310959	0.331651
PPIH-ENST00000436387.1	416	0.485966	0	0.578347	0.559314	0.36217	1.63066
PPIH-ENST00000461351.1	527	0	0	0.667229	0.202618	0.717485	0.696151
PPIH-ENST00000677307.1	849	1.93237	2.41304	2.77136	2.04806	1.40386	2.39787
PPIH-ENST00000677900.1	973	0	0	0	0.116119	0	0.223963
PPIH-ENST00000677926.1	1403	0	0	0	0.103751	0	0
PPIH-ENST00000679245.1	1309	0	0	0.00057884	0.164369	0.014104	0
PPIH-ENST00000372549.1	327	0	0.784187	0	0.577977	0	1.08439
PPIH-ENST00000678076.1	2467	0.154858	0	0	0	0	0
PPIL1-ENST00000373699.6	1516	15.0798	16.0283	17.3039	19.4824	18.0493	14.1503
PPIL1-ENST00000483552.1	1347	0.606074	0	0.570873	0.762427	0.699891	5.06796
PPIL2-ENST00000417788.5	4213	1.45116	1.35968	0.349056	1.39044	0.254321	0.847904
PPIL2-ENST00000496819.1	494	3.46769	1.55461	3.03042	1.56178	1.96427	1.78751
PPIL2-ENST00000458567.5	557	2.69652	0.373524	1.36042	0.631016	0.678488	0.666355
PPIL2-ENST00000484439.5	863	2.47852	0.423942	1.47255	1.32087	0.433285	0.333812
PPIL2-ENST00000446951.1	1926	1.11638	1.32648	2.27843	0.568995	3.79058	3.03591
PPIL2-ENST00000335025.12	4929	2.09927	2.86766	2.17425	2.79923	2.79462	3.07424
PPIL2-ENST00000498109.1	563	1.40792	1.836	1.46135	1.08871	1.78285	1.65242
PPIL2-ENST00000406385.1	3875	1.1809	0.784632	1.60825	0.661041	0.989646	2.73115
PPIL2-ENST00000626352.2	2625	2.4439	0.56841	0	0.465804	4.25535	1.23323
PPIL2-ENST00000398831.8	4068	11.3493	14.0032	16.5577	16.5642	9.64284	8.01339
PPIL2-ENST00000462188.1	1735	2.58872	2.61973	3.22114	3.95747	3.26961	3.39059
PPIL2-ENST00000485930.1	149	0	5.27252	0.901563	0	0	2.00594
PPIL3-ENST00000409449.5	756	1.94821	0	2.37979	2.90682	6.63305	8.36651
PPIL3-ENST00000497501.5	272	0.546332	0	8.55423	7.15172	5.47417	1.96309
PPIL3-ENST00000470442.5	705	9.5574	10.2166	5.10569	5.90479	5.1093	9.67796
PPIL3-ENST00000463866.1	589	11.0431	7.51742	8.63943	10.9957	6.27527	19.8104
PPIL3-ENST00000286175.12	1370	0.56212	1.15503	1.12211	3.01974	1.23286	1.74621
PPIL3-ENST00000497263.5	694	3.7627	3.73922	2.00103	3.18267	1.61111	2.19269
PPIL3-ENST00000443398.5	313	1.10513	5.4822	0.996692	1.12816	0.468547	0.587087
PPIL3-ENST00000487879.1	616	2.85011	1.38039	2.29892	2.11416	1.9483	3.81981
PPIL3-ENST00000409264.6	725	0.702205	4.80526	0	0	1.07645	2.46371
PPIL3-ENST00000409361.5	897	0.453927	2.48881	1.80238	1.02747	1.17097	0.693294
PPIL3-ENST00000465823.5	1222	2.36316	2.30619	3.42927	2.32987	4.15601	8.81939
PPIL3-ENST00000457063.1	596	3.07052	2.57337	3.24913	4.06459	2.43699	3.2278
PPIL3-ENST00000392283.9	1166	11.0715	9.5988	11.9384	14.4624	17.6646	21.5211
PPIL3-ENST00000415562.5	748	0	0	0	0	2.43492	0
PPIL3-ENST00000492074.5	592	0	0	0	0	0.387721	0
PPIL4-ENST00000340881.2	1089	4.67011	7.27594	3.32729	3.45181	2.99842	4.93849
PPIL4-ENST00000253329.3	2475	46.5477	46.7683	25.5072	28.5394	29.4714	39.5182
PPRC1-ENST00000413464.6	4580	0.611093	1.05132	0.703768	1.19402	0.312894	1.96588
PPRC1-ENST00000370012.1	2163	17.1133	24.1894	22.351	29.0292	28.7562	33.8243
PPRC1-ENST00000462933.1	729	58.9728	67.0436	35.9414	46.4645	32.1492	48.3822
PPRC1-ENST00000495914.1	564	43.5609	59.2822	27.0027	29.1363	25.5004	41.6617
PPRC1-ENST00000278070.7	5328	52.6381	60.8896	35.2129	37.0003	37.7776	40.6905
PPWD1-ENST00000508982.1	838	6.818	8.02779	3.53249	5.42789	1.94053	4.91779
PPWD1-ENST00000261308.10	2109	29.4663	39.6981	21.6167	27.6228	20.2981	29.6587
PPWD1-ENST00000514172.1	596	0.636045	0	0.169399	0.618307	0.562416	0
PPWD1-ENST00000511334.1	562	1.01631	6.64236	1.94038	1.66987	1.65277	2.80524
PPWD1-ENST00000513773.1	955	8.15249	8.52906	5.45369	6.9043	4.5865	8.24819
PPWD1-ENST00000503435.5	592	2.93811	0	2.25579	3.25324	0.799647	0.886674
PPWD1-ENST00000515151.1	534	16.7207	14.9585	7.1041	8.60392	4.20064	9.45012
PPWD1-ENST00000507608.1	987	11.667	10.5528	5.07032	5.32986	1.81048	4.09423
PPWD1-ENST00000502703.5	570	4.15786	6.59211	1.25059	2.32725	2.06421	2.68064
PPWD1-ENST00000515447.5	580	0	0	0.670027	0	0	0
PPWD1-ENST00000510930.5	2019	1.88504	0	0	0	0.275658	1.15909e-05
PPWD1-ENST00000511908.5	1981	0	0	0	0.280309	0.791516	0
PPWD1-ENST00000535264.5	2195	0	0	0	0	0.063008	0.873319
PPWD1-ENST00000538977.5	2055	0	0.510144	0	0	0.0540949	0
PQBP1-ENST00000486150.5	831	13.023	7.78317	16.9287	12.5428	13.3664	10.4072
PQBP1-ENST00000470059.5	1012	8.38963	4.56811	8.2303	8.0444	11.6171	7.37191
PQBP1-ENST00000247140.8	664	1.99185	0	1.95885	1.81522	2.88991	0.244463
PQBP1-ENST00000473764.5	1428	3.58867	4.51414	2.55982	4.24917	1.67048	4.69427
PQBP1-ENST00000651767.1	1951	1.43411	1.16531	1.7216	1.12998	1.12557	1.05401
PQBP1-ENST00000472742.5	675	2.97189	1.75904	4.3611	6.88262	0.04732	4.39544
PQBP1-ENST00000465859.2	812	2.69391	4.24378	4.8485	3.24218	4.7966	4.04911
PQBP1-ENST00000447146.7	1028	23.6595	36.0147	53.8806	45.4656	58.5727	43.8686
PQBP1-ENST00000376563.5	1056	1.00276	3.28058	6.58492	2.94318	12.3568	4.14964
PQBP1-ENST00000463529.4	1144	6.70872	8.87776	15.6022	13.6981	9.46076	12.2655
PQBP1-ENST00000477997.5	938	9.09726	8.6703	11.8122	13.9501	8.12842	10.2189
PQBP1-ENST00000470062.5	784	0.133287	0	0.0908669	0.0951225	0	0
PQBP1-ENST00000443648.5	744	0	0	0.291466	0.137606	0	0.430311
PQBP1-ENST00000456306.1	451	0	0	0	0.292024	0	0
PQBP1-ENST00000376566.8	760	0	0	0	0	0.667968	0
PRCC-ENST00000271526.9	2068	28.8882	27.4243	42.0977	40.7264	41.6296	32.5003
PRCC-ENST00000491853.5	833	6.23099	11.8109	4.64021	4.3432	3.82999	5.5687
PRCC-ENST00000526188.5	634	0.745833	0.254964	2.24082	1.33708	2.4314	3.73542
PRCC-ENST00000469071.1	1969	2.05265	1.67836	1.83612	1.58035	1.93981	2.47697
PRCC-ENST00000473387.1	452	6.65204	5.33188	1.77936	1.68819	1.31407e-07	0
PRCC-ENST00000454659.1	1084	8.46455	10.0676	6.19749	7.30269	8.49366	7.41091
PRCC-ENST00000459707.1	557	8.02875	7.52366	7.05127	7.01997	6.50619	9.81
PRPF18-ENST00000320054.4	788	3.37942	5.60106	1.58746	1.37808	0	0.915519
PRPF18-ENST00000417658.5	1062	0.47019	0.681539	0.493412	0.859946	0.281781	0.687251
PRPF18-ENST00000378572.8	1670	17.4019	15.5058	15.9713	15.8125	15.4416	16.359
PRPF19-ENST00000535326.1	779	0.638781	0	0.875057	0.828023	0.902158	0
PRPF19-ENST00000227524.9	2337	38.7556	44.9489	56.5727	55.7901	51.5263	43.7718
PRPF19-ENST00000539180.1	441	2.11187	2.24552	1.48144	2.71189	0.759304	1.37513
PRPF19-ENST00000541371.5	943	0	0	0.194063	0.261773	0.409821	0.642858
PRPF19-ENST00000539960.1	796	5.04515	5.04212	2.56172	2.25706	2.0011	3.0117
PRPF19-ENST00000546152.1	814	0.211784	0	0	0.488002	0	0.184351
PRPF3-ENST00000467329.5	2595	1.19383	2.97139	0.96401	2.28577	1.13961	2.09168
PRPF3-ENST00000496202.5	1082	6.46966	9.14433	6.9732	8.25307	2.8801	7.01139
PRPF3-ENST00000493553.1	516	2.88851	3.96968	1.30922	3.55871	1.01513	2.90943
PRPF3-ENST00000467514.1	1097	14.4915	14.7009	9.68224	13.8412	8.24262	12.8453
PRPF3-ENST00000470824.1	898	9.68538	15.4178	13.2653	14.2663	8.14472	11.475
PRPF3-ENST00000476970.1	1005	12.8042	13.2428	12.3907	15.6723	8.2316	12.2277
PRPF3-ENST00000324862.7	2414	30.1207	35.3469	28.1571	34.1115	25.254	28.8673
PRPF31-ENST00000621578.4	1837	0.896314	2.73642	1.83501	2.28999	1.59302	2.46859
PRPF31-ENST00000466404.5	1837	0.896314	2.73642	1.83501	2.28999	1.59302	2.46859
PRPF31-ENST00000419967.5	2269	0.437192	0.507361	0.430056	0.73711	0.386669	0.899712
PRPF31-ENST00000619391.1	2269	0.437192	0.507361	0.430056	0.73711	0.386669	0.899712
PRPF31-ENST00000612749.4	2269	0.437192	0.507361	0.430056	0.73711	0.386669	0.899712
PRPF31-ENST00000618595.4	2269	0.437192	0.507361	0.430056	0.73711	0.386669	0.899712
PRPF31-ENST00000621588.4	2269	0.437192	0.507361	0.430056	0.73711	0.386669	0.899712
PRPF31-ENST00000622636.4	2269	0.437192	0.507361	0.430056	0.73711	0.386669	0.899712
PRPF31-ENST00000619220.4	2269	0.437192	0.507361	0.430056	0.73711	0.386669	0.899712
PRPF31-ENST00000615175.4	2269	0.437192	0.507361	0.430056	0.73711	0.386669	0.899712
PRPF31-ENST00000614518.4	2269	0.437192	0.507361	0.430056	0.73711	0.386669	0.899712
PRPF31-ENST00000622387.4	2269	0.437192	0.507361	0.430056	0.73711	0.386669	0.899712
PRPF31-ENST00000622164.4	851	0.940077	0.225503	0	2.17459	0	0
PRPF31-ENST00000321030.9	1833	24.7982	26.683	28.5517	29.1491	32.1551	28.8177
PRPF31-ENST00000498612.1	881	0.144852	0.374324	0.370461	0.338156	0.447177	1.0129
PRPF31-ENST00000611565.1	881	0.144852	0.374324	0.370461	0.338156	0.447177	1.0129
PRPF31-ENST00000445811.5	928	0.80473	1.65127	0.512647	0	0.370084	0.595515
PRPF31-ENST00000618333.4	928	0.80473	1.65127	0.512647	0	0.370084	0.595515
PRPF31-ENST00000445124.5	886	3.00088	4.03364	5.0096	4.93928	5.58091	6.73623
PRPF31-ENST00000613020.4	886	3.00088	4.03364	5.0096	4.93928	5.58091	6.73623
PRPF31-ENST00000616532.4	1767	0	0	0	0	0.0652925	0
PRPF31-ENST00000618558.1	289	0.315825	0.199571	0.773119	0.668835	0.290318	1.76993
PRPF31-ENST00000447810.5	854	0.000744883	0.000111703	0	0.00411421	0	0
PRPF31-ENST00000391755.1	1767	0	0	0	0	0.0652925	0
PRPF31-ENST00000467851.1	289	0.315825	0.199571	0.773119	0.668835	0.290318	1.76993
PRPF38A-ENST00000257181.10	5233	14.8387	19.0126	12.9376	16.7041	11.3934	16.149
PRPF38A-ENST00000474048.1	1059	5.86395	3.83774	9.11684	8.17663	10.9221	9.25913
PRPF38A-ENST00000487160.1	926	8.36027	8.35228	4.44616	4.69997	5.5795	4.68388
PRPF4-ENST00000374198.5	2897	12.205	10.6786	13.2892	13.0453	13.7477	12.7826
PRPF4-ENST00000374199.9	4020	1.78417	1.97558	1.91648	2.48751	1.4684	1.78538
PRPF4-ENST00000488937.1	567	1.49378	0.676923	0.412647	0.859056	0.307296	0.499452
PRPF40A-ENST00000471701.1	293	8.58652	0	12.6321	13.1101	12.347	5.10519
PRPF40A-ENST00000489741.1	776	4.44454	3.36977	3.52522	2.54352	2.59898	2.32774
PRPF40A-ENST00000545856.7	1408	2.11869	1.0513	5.22534	2.83086	3.94308	1.82984
PRPF40A-ENST00000450303.6	496	1.07234	0.984779	1.59858	0.318209	1.10655	0.914202
PRPF40A-ENST00000471167.1	333	27.5651	17.7098	12.6206	13.7146	16.5581	17.9252
PRPF40A-ENST00000410080.8	8048	27.6386	24.1506	20.7237	21.3764	21.1544	22.2342
PRPF40A-ENST00000354363.11	1622	6.9992	9.19045	4.44816	5.48862	2.77893	3.2231
PRPF40A-ENST00000467114.2	546	3.43521	2.72921	2.09273	1.43745	0.744491	2.29182
PRPF40A-ENST00000486100.1	569	0.576892	1.69784	1.28609	1.0999	0.795306	0.345656
PRPF40A-ENST00000493468.7	1121	2.44196	2.88479	3.32599	4.00125	3.76072	3.21005
PRPF40A-ENST00000472760.1	243	0	0	0	0.554148	1.33466	0
PRPF40A-ENST00000448428.2	490	0	0	0.345751	0	0	0
PRPF6-ENST00000266079.5	3047	39.3965	48.0032	54.0478	53.4126	46.5789	45.5249
PRPF8-ENST00000631912.1	566	2.96483	6.17419	1.48116	1.87561	1.04536	3.77671
PRPF8-ENST00000576407.1	566	2.96483	6.17419	1.48116	1.87561	1.04536	3.77671
PRPF8-ENST00000576585.1	2157	1.97351	2.55733	1.68871	2.11249	1.28522	2.45228
PRPF8-ENST00000632246.1	2157	1.97351	2.55733	1.68871	2.11249	1.28522	2.45228
PRPF8-ENST00000634039.1	7445	1.87936	0.832786	1.7093	2.29059	1.99195	1.80843
PRPF8-ENST00000572621.5	7445	1.87936	0.832786	1.7093	2.29059	1.99195	1.80843
PRPF8-ENST00000632797.1	959	4.86183	5.24856	5.86391	6.92135	4.66672	7.94218
PRPF8-ENST00000572723.1	959	4.86183	5.24856	5.86391	6.92135	4.66672	7.94218
PRPF8-ENST00000634207.1	542	1.72963	4.05207	1.70559	1.97938	0.976585	1.49719
PRPF8-ENST00000573716.1	542	1.72963	4.05207	1.70559	1.97938	0.976585	1.49719
PRPF8-ENST00000573681.1	1044	5.83691	5.2267	5.25086	5.91027	2.83723	5.30395
PRPF8-ENST00000633608.1	1044	5.83691	5.2267	5.25086	5.91027	2.83723	5.30395
PRPF8-ENST00000304992.11	7280	59.5828	57.8563	57.8942	61.6064	58.4397	57.488
PRPF8-ENST00000576958.1	416	3.57089	2.43146	1.59541	2.32421	2.0429	1.28834
PRPF8-ENST00000632574.1	416	3.57089	2.43146	1.59541	2.32421	2.0429	1.28834
PRPF8-ENST00000614672.2	7295	4.92543	15.8191	6.23677	6.89697	3.11854	2.06398
PRPF8-ENST00000572445.1	648	1.18609	1.44438	0.42581	0.365111	0.156608	0.55632
PRPF8-ENST00000632525.1	648	1.18609	1.44438	0.42581	0.365111	0.156608	0.55632
PRPF8-ENST00000632683.1	865	1.98147	1.04969	1.03371	1.613	1.34165	1.79232
PRPF8-ENST00000571346.1	865	1.98147	1.04969	1.03371	1.613	1.34165	1.79232
PRPF8-ENST00000633820.1	460	0	0	0	0	0.571583	0
PRPF8-ENST00000631792.1	310	0.30163	0	0.0919226	0.107158	0.201459	0.437797
PRPF8-ENST00000631518.1	466	1.01393	0.165186	0.234293	0.504946	0	0.0512661
PRPF8-ENST00000571958.1	380	0	0	0.771621	0	0	0
PRPF8-ENST00000575116.1	460	0	0	0	0	0.571583	0
PRPF8-ENST00000574217.1	310	0.30163	0	0.0919226	0.107158	0.201459	0.437797
PRPF8-ENST00000574728.1	466	1.01393	0.165186	0.234293	0.504946	0	0.0512661
PTBP1-ENST00000676227.1	3275	11.2609	10.6	1.76453	0	0.357261	0
PTBP1-ENST00000586944.5	4661	19.3187	25.6128	16.5738	25.5091	14.4061	18.5605
PTBP1-ENST00000627714.2	2201	18.7952	18.2343	8.51735	19.5918	12.9092	25.6277
PTBP1-ENST00000635647.1	3691	1.21071	2.62703	1.0851	1.98133	1.89045	1.8542
PTBP1-ENST00000585932.5	1030	0.481697	0.898301	0.389802	1.10375	0.515209	1.42662
PTBP1-ENST00000590887.5	642	33.2337	58.3186	22.4721	28.4317	19.8511	22.7209
PTBP1-ENST00000394601.8	3185	1.62081	0.886104	0.537068	1.05772	0.000186108	0.689357
PTBP1-ENST00000586481.5	578	3.92596	3.5855	3.2315	4.46214	2.74863	8.13038
PTBP1-ENST00000585856.2	1217	15.1829	13.0001	14.0035	16.1943	11.4437	9.86266
PTBP1-ENST00000356948.11	3206	51.211	43.3795	57.7291	69.4893	64.5279	59.2982
PTBP1-ENST00000587136.1	583	0.491792	1.19329	1.1504	1.153	0.17264	0.721617
PTBP1-ENST00000589883.1	683	2.81256	3.07432	2.85434	0.881058	0	1.72584
PTBP1-ENST00000350092.8	3069	1.089	3.08248	0.527608	2.44789	1.14569	0.938354
PTBP1-ENST00000349038.8	3155	24.178	30.6612	44.7162	40.1692	45.4531	33.8807
PTBP1-ENST00000589575.5	749	0.342934	0	0.52268	0.489457	0	0
PTBP1-ENST00000677717.1	723	7.02015	9.53972	5.62347	6.48842	4.14581	5.05341
PTBP1-ENST00000592804.2	1556	0.544375	0.636904	1.19998	2.04669	1.14666	1.1829
PTBP1-ENST00000679114.1	3233	4.70198	5.56535	8.33656	6.78504	5.5078	6.44318
PTBP1-ENST00000592113.5	1548	0.808721	1.06845	0.733615	0.642729	1.08204	1.05265
PTBP1-ENST00000677277.1	3194	1.53273e-05	1.03292e-06	0	0	1.07833e-08	0
PTBP1-ENST00000587191.3	357	0	0	0	0.798278	0	0
PTBP1-ENST00000585535.2	314	0	0.176535	0	0.29225	0	0
PTBP1-ENST00000621737.4	1125	0	0.166119	0	0.289997	0	0.118838
PTBP1-ENST00000585956.5	767	0	0	0	0.555423	0.117651	0
PTBP2-ENST00000675080.1	4780	3.92753	5.35697	3.92532	5.90446	2.33254	5.5163
PTBP2-ENST00000462433.1	365	8.1473	19.5827	9.50772	14.7577	7.09935	20.5073
PTBP2-ENST00000675365.1	1950	0.698274	0	0.656096	0.460024	0.143048	0
PTBP2-ENST00000609116.5	12014	0.45497	0.436212	0.363148	0.531223	0.301132	0.597169
PTBP2-ENST00000370198.5	3054	2.00019	3.92627	3.47331	5.56832	2.13083	4.46391
PTBP2-ENST00000492905.5	776	6.70756	8.96955	2.70298e-06	1.94075	2.91419	2.57206
PTBP2-ENST00000676292.1	3888	0.044031	0	0.00380214	0.0867488	0.00148222	0.0683421
PTBP2-ENST00000370197.5	3057	11.0006	8.33388	3.91412	6.32076	6.38257	9.83153
PTBP2-ENST00000460706.5	1129	0.259166	0.351879	0.238575	0.107289	0.0347238	0.165935
PTBP2-ENST00000476783.5	779	0.331797	5.4616e-09	3.06746	2.43026	0	2.54048
PTBP2-ENST00000482253.5	2029	0	0	0	0	0.111861	0.0470511
PTBP2-ENST00000675735.1	3332	0	0.209501	0	0	0	0
PTBP2-ENST00000426398.3	3153	0.0288988	3.60896	0	5.82307e-05	0	0
PTBP2-ENST00000476419.5	1691	1.58219e-05	1.24516	0	3.372e-06	0	0.156653
PTBP2-ENST00000676096.1	1669	0	0.222587	0.0414718	0.0505786	0.0962033	0
PTBP3-ENST00000374257.6	7192	41.1707	18.0648	35.0805	19.0997	36.2634	19.468
PTBP3-ENST00000343327.6	2755	0.836915	0	0.410253	0.121621	0.216093	0.0951823
PTBP3-ENST00000374255.6	3413	2.12222	0.782293	0.753687	0.326079	0.824981	0.436982
PTBP3-ENST00000334318.10	7990	0.852104	0.223771	0.729152	0.559857	0.397832	0.340582
PTBP3-ENST00000210227.4	734	1.60108	0.679784	0.89881	1.09446	1.18074	0.686541
PTBP3-ENST00000487997.1	389	0.243808	0	0	0	0	0
PTBP3-ENST00000450374.1	368	0	0	7.77298e-07	0.300857	0	0
PTBP3-ENST00000458258.5	7995	0	0	0	0	2.28855e-07	0.0667076
PUF60-ENST00000632444.1	1799	0.00112347	0.0479946	2.7144	4.3139	0.0521132	5.10242
PUF60-ENST00000526459.5	1003	2.51723	1.3321	2.49075	1.78955	1.42599	1.08909
PUF60-ENST00000633797.1	684	3.04901	5.36225	3.04135	3.38377	2.43269	3.55856
PUF60-ENST00000529693.1	684	3.04901	5.36225	3.04135	3.38377	2.43269	3.55856
PUF60-ENST00000620341.4	1821	6.46758	11.6402	27.6992	12.6175	22.2914	7.57662
PUF60-ENST00000528320.5	922	0.559397	1.19487	0.639213	0.926434	0.576978	0.963973
PUF60-ENST00000632840.1	922	0.559397	1.19487	0.639213	0.926434	0.576978	0.963973
PUF60-ENST00000529999.5	867	0	0.995956	1.55109	0.507317	0.724746	1.42117
PUF60-ENST00000526151.5	557	3.68003	9.29804	4.72282	4.64555	2.68338	0
PUF60-ENST00000526683.6	1868	9.1635	3.83506	1.87685	11.1525	6.0466	10.6116
PUF60-ENST00000527197.5	1559	3.14162	8.07945	2.81788	0.741895	1.48256	0.590221
PUF60-ENST00000533162.1	761	0.533373	0	0.329223	0.501568	0	0
PUF60-ENST00000527744.5	1007	0.483145	0	0	0.699913	0.548138	0
PUF60-ENST00000531995.1	631	3.01381	1.89456	2.62047	3.11788	2.25069	2.38029
PUF60-ENST00000632769.1	631	3.01381	1.89456	2.62047	3.11788	2.25069	2.38029
PUF60-ENST00000349157.10	1821	11.5287	12.0585	25.1013	28.1894	24.0829	16.2381
PUF60-ENST00000456095.6	1736	2.30748	4.39986	7.95015	11.357	7.32179	6.19188
PUF60-ENST00000531951.5	973	0.266399	1.43709	0	0	0.165672	0.520322
PUF60-ENST00000620953.2	1734	17.1193	3.90642	0.00106629	0.0151836	0.511524	0.0322869
PUF60-ENST00000632399.1	702	1.20811	0.0592445	0	1.63142	0.560491	0.949006
PUF60-ENST00000533362.1	616	0.630531	0.630286	0.34216	0.687722	0.387891	0.505066
PUF60-ENST00000632152.1	616	0.630531	0.630286	0.34216	0.687722	0.387891	0.505066
PUF60-ENST00000528999.5	431	2.01816	0.745927	1.35112	2.71595	1.08054	1.42842
PUF60-ENST00000632036.1	431	2.01816	0.745927	1.35112	2.71595	1.08054	1.42842
PUF60-ENST00000632796.1	1712	4.99805	15.4717	5.09844e-07	0.000201058	3.678	7.62133
PUF60-ENST00000532127.5	604	3.17669	5.05755	0.501562	0.789343	1.17613	1.00681
PUF60-ENST00000532884.1	819	0.0772279	0.748463	0.594465	0.339728	0.705867	0.119971
PUF60-ENST00000632993.1	819	0.0772279	0.748463	0.594465	0.339728	0.705867	0.119971
PUF60-ENST00000633672.1	1934	0.178515	0.202757	0.253296	0.3091	0.28319	0.206153
PUF60-ENST00000524570.5	1934	0.178515	0.202757	0.253296	0.3091	0.28319	0.206153
PUF60-ENST00000632872.1	1832	0	0	7.25744e-06	0.00381846	1.9953e-06	0.0488167
PUF60-ENST00000631439.1	1748	0	0	2.13412e-08	0.134485	0.000390637	0.152699
PUF60-ENST00000633206.1	1748	0	0	2.13412e-08	0.134485	0.000390637	0.152699
PUF60-ENST00000633177.1	928	0.00060561	0	0.30377	0.0923352	0	0.10039
PUF60-ENST00000632414.1	547	0.229958	0.302604	0.298682	0.0817602	0.151717	0.15237
PUF60-ENST00000631628.1	564	0	0	0	4.70527e-09	0	0.419822
PUF60-ENST00000633663.1	521	0	0	5.05323e-09	0	0	3.58108
PUF60-ENST00000612237.3	1770	0	0	8.85399e-08	0.262655	0.122333	0.000334396
PUF60-ENST00000453551.6	1842	0.000457891	0	0.567087	0	0	0.000155241
PUF60-ENST00000313352.11	1804	0.269423	0	1.3638e-08	0	0.00545181	1.42418
PUF60-ENST00000527584.5	547	0.229958	0.302604	0.298682	0.0817602	0.151717	0.15237
PUM2-ENST00000446940.5	525	1.05103	4.81088	1.47177	4.16489	0	4.22655
PUM2-ENST00000338086.9	6112	28.3527	30.552	12.9181	23.985	15.9032	31.9352
PUM2-ENST00000432105.5	584	4.64601	1.35582	3.25057	1.69574	3.38152	1.1458
PUM2-ENST00000361078.7	6309	18.8359	22.8848	24.6188	21.1664	22.5466	18.3474
PUM2-ENST00000440577.5	4352	10.4389	7.66702	7.88991	4.79032	3.29825	6.43498
PUM2-ENST00000420234.5	562	1.5481	1.18151	0.231536	0.665641	1.07921	1.22474
PUM2-ENST00000424110.1	546	2.39734	0.907817	1.11996	1.21823	0.611318	1.86239
PUM2-ENST00000442400.5	955	0	0	0.387841	0	0.629928	0
PUM2-ENST00000429419.6	547	0	0	0	0.130673	0.141965	0
QKI-ENST00000361752.8	9384	1.64584	2.51005	0.841788	1.95342	0.757313	1.89648
QKI-ENST00000392127.6	7911	9.20902	11.5715	3.72802	6.06706	3.57626	4.75065
QKI-ENST00000541696.1	1097	5.8177	7.11444	0.488866	3.77808	0	3.63966
QKI-ENST00000544436.5	495	1.08132	5.03451	0.290416	1.90787	1.49084	2.08781
QKI-ENST00000537883.5	1106	4.44248	8.46831	4.30587	7.33613	3.44512	4.06994
QKI-ENST00000361758.8	6085	27.9569	29.6595	19.8871	25.6002	20.206	26.619
QKI-ENST00000537124.5	551	0.619321	0.191506	0.448739	0.426653	0.280079	0.294737
QKI-ENST00000275262.11	6964	2.35672	0	0.193058	1.53634	0.22757	1.78985
QKI-ENST00000544823.5	597	7.98398	0	0	0.938622	0	1.08248
QKI-ENST00000537041.5	583	7.9477	10.274	2.09504	4.80212	5.90866	1.95546
QKI-ENST00000361195.6	1063	11.3297	10.1679	10.926	13.131	8.45198	11.2556
QKI-ENST00000453779.6	5685	0	5.11453e-10	0	3.25026e-08	0	1.0716
QKI-ENST00000424802.7	954	0.994994	0	0	0.261994	0	9.98219e-05
QKI-ENST00000545607.5	846	0	0	0	0.13622	0	0.569232
QKI-ENST00000545346.1	457	0	2.09283	0.548138	0.390823	0.233388	0.383695
RALY-ENST00000333552.9	786	18.3975	17.3024	23.0641	15.6172	22.9846	11.8833
RALY-ENST00000442805.1	871	49.5526	45.3371	58.079	51.1094	60.498	43.5321
RALY-ENST00000448364.5	1204	15.6936	18.1026	24.1291	17.5309	19.0467	12.9646
RALY-ENST00000246194.8	6213	8.27198	9.77993	12.0744	10.2237	12.1025	9.01116
RALY-ENST00000488227.1	430	5.37669	11.5215	4.10445	4.40637	3.44732	4.95501
RALY-ENST00000489384.1	227	6.01451	6.29042	4.18427	3.85187	1.7457	10.9007
RALY-ENST00000481580.1	773	7.63178	6.58495	10.1874	8.94523	6.47369	7.58132
RALY-ENST00000375114.7	6430	0.333972	0.171807	1.46942	1.80383	1.06874	1.2796
RALY-ENST00000413297.5	766	0	0	0.191981	0	0	0.641319
RBFOX1-ENST00000355637.8	3321	0	1.12003	0	0.659999	0	0.357168
RBFOX1-ENST00000676218.1	3835	0.688846	0	0.111684	9.61282e-07	0.0834965	0
RBFOX1-ENST00000641259.1	3651	0.0118546	0.34445	0.0159438	0.338873	0.0452013	0.0869342
RBFOX1-ENST00000569895.3	829	0.647303	0.00837987	1.13579	0.126039	0.590654	0.072541
RBFOX1-ENST00000675725.1	4796	0	1.40347	0.11665	0.52905	0.0906299	0.296756
RBFOX1-ENST00000585867.2	1580	1.05956	1.01782	0.904893	0.508379	0.762852	0.72346
RBFOX1-ENST00000674626.1	4501	0.0771425	0	0.0524812	0.0687921	0.0156505	0.0295251
RBFOX1-ENST00000674792.1	4002	0.0430713	0.0633382	0.306178	0.36788	0.0895209	0.586044
RBFOX1-ENST00000675140.1	2960	0.905107	0.938972	0.516462	0.673443	0.692109	0.975093
RBFOX1-ENST00000550418.6	4884	0	0.0895654	0	0.0221198	0	0
RBFOX1-ENST00000547372.5	3524	0.075363	0	0	0	0	0
RBFOX1-ENST00000547427.5	557	0.0355669	0	0	0	0	0
RBFOX1-ENST00000551752.5	974	0	0	0.0219708	0	0	0
RBFOX1-ENST00000675562.1	3898	0	0	0.0220085	0	0	0
RBFOX1-ENST00000436368.6	1530	0	0.169443	0	0	0	0
RBFOX1-ENST00000311745.9	3268	0	0.00181956	0	0.640676	0	0.0248754
RBFOX1-ENST00000340209.8	4099	0	0.000100359	0	1.1403	0	0.000469021
RBFOX1-ENST00000620507.4	4018	0	0	0	0	0	0.320779
RBFOX1-ENST00000676253.1	4496	0	0.000183893	0	0	7.01867e-07	0
RBFOX1-ENST00000675904.1	4547	0	0.043073	0	0	0.0303363	0
RBFOX1-ENST00000570626.1	725	0.388557	0	0.110132	0.279758	0	0
RBFOX1-ENST00000674859.1	4378	0	0	0	0.446073	0	0
RBFOX1-ENST00000675077.1	4320	0.0505476	0	0	0	0	0
RBFOX1-ENST00000675242.1	4323	2.80578e-06	1.84533e-09	0	1.04112e-07	0	9.99928e-05
RBFOX1-ENST00000567470.1	420	0	0	0.146898	0.0257856	0	0
RBFOX1-ENST00000570188.1	568	0.261924	0	0	0	0	0
RBFOX2-ENST00000405409.6	6932	23.6379	29.2374	14.6219	28.5677	14.2765	32.7364
RBFOX2-ENST00000438146.7	7224	12.3708	17.0723	11.5852	19.082	13.4427	20.5687
RBFOX2-ENST00000627872.2	1409	0.278283	1.1101	0.314781	0.712545	0.621842	1.29743
RBFOX2-ENST00000359369.8	1409	0.278283	1.1101	0.314781	0.712545	0.621842	1.29743
RBFOX2-ENST00000629663.1	1004	1.86325	3.07471	0.777628	1.45571	0.961277	2.17738
RBFOX2-ENST00000491982.1	1004	1.86325	3.07471	0.777628	1.45571	0.961277	2.17738
RBFOX2-ENST00000630774.1	2396	1.8961	1.85776	0.931944	1.41158	0.688327	1.96471
RBFOX2-ENST00000463509.1	2396	1.8961	1.85776	0.931944	1.41158	0.688327	1.96471
RBFOX2-ENST00000397305.3	759	0.147037	0.586243	0.286302	0.317519	0	0.370484
RBFOX2-ENST00000629809.1	759	0.147037	0.586243	0.286302	0.317519	0	0.370484
RBFOX2-ENST00000473487.6	789	3.04107	0	1.72896	1.60091	1.8462	2.11726
RBFOX2-ENST00000627612.2	789	3.04107	0	1.72896	1.60091	1.8462	2.11726
RBFOX2-ENST00000495377.6	733	1.82819	1.07463	0.729298	2.64728	0.570498	2.49936
RBFOX2-ENST00000416721.6	1254	1.16051	1.22718	2.18819	2.02758	2.94826	1.70028
RBFOX2-ENST00000627946.2	1254	1.16051	1.22718	2.18819	2.02758	2.94826	1.70028
RBFOX2-ENST00000618140.3	6932	0	0	2.06907e-08	0.389379	5.82353e-08	8.41395e-11
RBFOX2-ENST00000626107.2	1706	0.000262192	0	0	7.47586e-08	0	1.84992e-07
RBFOX2-ENST00000631365.2	1537	0.408263	0	0	0.0893918	0	0
RBFOX2-ENST00000630250.2	811	0	0	0	1.02099	0	0
RBFOX2-ENST00000414461.6	1706	0.0391769	0	0	0.357656	0	0.0709638
RBFOX2-ENST00000262829.11	1538	0.129113	0	0	0.0325671	0	0
RBFOX3-ENST00000583458.5	2934	0.602762	0.56428	0.861869	0.601658	0.334376	0.222334
RBFOX3-ENST00000648001.1	2461	0.192074	0.803082	0.214492	0.304933	0.832138	0.778293
RBFOX3-ENST00000578998.1	3072	0.462762	0.536447	0.356529	0.287991	0.278236	0.261154
RBFOX3-ENST00000578887.1	2694	0.379466	0.394241	0.226389	0.200065	0.125304	0.233249
RBFOX3-ENST00000582043.5	1143	0	0	0	0	0	0.0750015
RBFOX3-ENST00000580155.5	1519	0.0122258	0	0.0402953	0	0	0
RBFOX3-ENST00000582880.6	877	0.296331	0	0.0758401	0.0708729	0.509287	0
RBFOX3-ENST00000582894.5	611	0	0	0.143143	0	0	0.195242
RBFOX3-ENST00000584778.5	1547	0	0	0.0358163	0.068816	0.0832531	0.0199028
RBFOX3-ENST00000580508.1	260	0.470959	0	0	0	0	0
RBFOX3-ENST00000582344.1	321	0.631937	0	0	0	0.316775	0
RBM10-ENST00000377604.8	3397	12.1561	16.3123	16.9761	21.7229	14.1731	19.3812
RBM10-ENST00000329236.8	3201	4.35891	4.69496	5.33325	4.33943	5.23601	3.53738
RBM10-ENST00000628161.2	3105	5.77803	5.43943	5.10908	8.12861	7.57014	4.23525
RBM10-ENST00000478410.1	847	2.18928	3.14922	3.05569	1.96426	2.5035	4.01796
RBM10-ENST00000496012.6	509	0.683994	2.43071	1.42086	0.246619	1.19353	1.87213
RBM10-ENST00000345781.10	3108	0	0.896463	0	0	1.03216e-05	0.00802681
RBM11-ENST00000468788.5	680	3.71792	0.870295	2.73898	2.66912	3.38941	2.63428
RBM11-ENST00000400577.4	1955	0.311496	2.09525	1.13802	1.94533	1.63135	3.30083
RBM11-ENST00000475864.1	668	2.91978	1.78237	1.62	2.53633	3.78523	3.09906
RBM11-ENST00000461088.1	649	1.7181	2.33399	1.9952	2.12919	1.42859	2.26895
RBM11-ENST00000495055.1	1597	2.05865	1.02787	1.61368	0.923593	0.795737	1.37512
RBM11-ENST00000468643.5	1992	0	0	0.0156756	0	0.421131	0
RBM17-ENST00000467214.1	389	19.0641	21.3822	10.2656	16.1597	5.67324	15.3514
RBM17-ENST00000379888.9	3275	14.3443	17.279	15.0552	20.3448	14.3041	16.9485
RBM17-ENST00000467080.1	837	5.01181	5.67698	5.29308	7.08619	5.1266	8.28267
RBM17-ENST00000446108.5	3751	1.32621	1.74026	0.467714	0.974861	0.848483	0.866651
RBM17-ENST00000465906.5	914	18.5223	17.8818	16.6894	20.3636	14.0747	23.2219
RBM17-ENST00000447032.1	676	36.8736	42.5182	34.4401	47.8657	34.928	41.0277
RBM17-ENST00000496762.1	1585	3.58909	4.37984	5.84953	6.79949	3.7742	5.45661
RBM17-ENST00000481147.1	611	21.2882	21.4885	18.8417	22.2393	12.3488	19.7343
RBM17-ENST00000432931.5	805	4.03552	2.6505	9.62443	13.0633	9.82972	6.00334
RBM17-ENST00000418631.5	792	20.1809	37.9541	11.8083	10.0089	11.472	15.0875
RBM17-ENST00000437845.6	833	4.80406	0.435121	2.51992	0.940068	0	3.72584
RBM17-ENST00000476706.5	927	55.4817	48.9853	55.5344	67.2934	49.8971	64.4361
RBM20-ENST00000369519.4	7293	2.34377	1.36361	4.38195	2.39585	2.98744	1.63656
RBM20-ENST00000465774.2	905	3.82288	2.34484	4.26464	3.32981	2.79367	2.77545
RBM20-ENST00000471172.1	480	0.0561926	0	0.539816	0.172913	0	0
RBM22-ENST00000520132.1	2067	19.9862	34.3847	14.128	23.9809	10.4027	21.307
RBM22-ENST00000521248.5	660	8.68934	18.1424	4.50204	10.273	5.62543	7.95315
RBM22-ENST00000199814.9	2299	32.8663	45.9416	25.582	38.0703	34.5826	48.1335
RBM22-ENST00000521464.1	731	2.05769	3.3794	2.42871	3.88365	1.07331	3.51137
RBM22-ENST00000522469.5	989	17.5852	19.6732	9.37479	12.7367	5.72583	13.5908
RBM22-ENST00000518917.5	566	0	0.179943	0	0	0	0.229085
RBM22-ENST00000521594.1	566	0.246166	0	0	0	0.38809	2.61453e-05
RBM24-ENST00000379052.10	2684	0.595519	8.66721	0.873969	20.7376	0.771099	5.84278
RBM24-ENST00000318204.5	2394	0.169394	4.49872	0	4.58786	0	2.65209
RBM24-ENST00000504055.1	677	0.128343	2.28692	0.126407	3.43746	0.0753331	2.16825
RBM24-ENST00000510826.1	1222	0.294225	4.34539	0	6.74633	0.193534	2.97642
RBM24-ENST00000508508.1	1413	1.02672e-10	4.83257	0.820346	10.5453	0.5371	4.0848
RBM24-ENST00000425446.6	1034	0.131467	0.679918	0.150758	1.1248	0.143878	0.578242
RBM24-ENST00000509686.5	1544	0.0732043	2.16955	0	0.102933	0	0
RBM24-ENST00000503965.5	622	0	0	0.169409	1.39275	0.105724	0
RBM25-ENST00000527449.1	3469	23.972	22.3575	20.0438	25.7384	17.7991	26.9127
RBM25-ENST00000531500.5	1039	4.02726	2.88808	2.41234	2.55567	3.59828	2.95865
RBM25-ENST00000528081.5	3008	5.98545	2.16358	12.638	8.19064	6.55158	10.7412
RBM25-ENST00000525161.5	541	0.194195	0.391489	0.272212	0.451439	0.0961353	0.752043
RBM25-ENST00000261973.12	6813	6.25049	6.64936	5.32844	7.38703	6.38759	7.35183
RBM25-ENST00000532192.1	898	2.88491	4.66708	1.1083	1.50886	0.0279769	0.16986
RBM25-ENST00000527432.5	3375	41.8237	44.8659	53.4437	51.7347	60.5967	58.8156
RBM25-ENST00000526754.5	1567	0.681677	0.311849	0.347035	0.673779	0.711597	0.37103
RBM25-ENST00000532683.5	6848	24.3211	18.3902	18.0977	18.4086	12.0129	16.8259
RBM25-ENST00000532483.5	1052	0.786126	0.301888	0.115004	0.744943	0.654345	0.361411
RBM25-ENST00000530978.1	441	0	0	0.375318	0	0	0.133078
RBM28-ENST00000223073.6	15507	3.31161	4.11132	2.68023	3.62479	2.28935	3.73909
RBM28-ENST00000487602.5	715	0.354275	0	0.464543	0	0.787605	0.669042
RBM28-ENST00000488249.1	570	13.338	11.8364	7.95128	11.6052	5.59763	12.6405
RBM28-ENST00000481788.1	1052	2.75143	0.170979	2.68718	2.95749	1.33047	2.39618
RBM28-ENST00000495327.1	395	0.16192	0.438335	0.378296	1.10686	1.84492	1.69138
RBM28-ENST00000415472.6	2251	9.43399	10.8637	7.8358	10.5503	11.369	10.8008
RBM28-ENST00000459726.1	728	5.43123	4.53939	1.79758	2.01448	2.855	2.96716
RBM28-ENST00000478061.5	932	3.96791	2.62337	2.13293	2.14096	2.17517	3.86991
RBM3-ENST00000489344.5	724	15.6953	0.583372	32.1699	15.4164	31.1455	13.9882
RBM3-ENST00000485213.1	947	12.2268	13.767	9.25221	12.9738	4.89725	10.2091
RBM3-ENST00000491240.5	951	12.6362	16.5975	10.7438	13.3301	7.01327	9.79091
RBM3-ENST00000472897.5	501	8.08696	9.1288	34.0277	12.2589	10.3585	5.4531
RBM3-ENST00000376755.1	1130	14.0167	17.1776	31.6214	23.4826	27.0971	20.9813
RBM3-ENST00000466764.5	1375	33.3559	35.1575	60.3009	58.0536	54.1455	51.4657
RBM3-ENST00000490127.5	567	0	0	0.472847	1.12367	0.388065	0
RBM3-ENST00000488216.5	835	16.2943	14.8319	12.6287	16.3474	11.75	15.1202
RBM3-ENST00000376759.8	4298	16.1205	17.3188	24.8041	26.6104	24.4879	24.561
RBM3-ENST00000354480.2	1884	49.4084	47.2499	60.6519	63.5279	50.3245	60.3988
RBM3-ENST00000491236.1	729	0.616295	0.857744	0.378318	0.40281	0.486909	0.548792
RBM38-ENST00000371219.2	760	3.02491	5.80222	4.17973	6.30427	4.09468	4.39624
RBM38-ENST00000356208.10	2393	10.651	11.0106	19.4108	27.3402	19.8243	11.1421
RBM38-ENST00000344785.10	2193	7.78923	12.8762	12.9674	12.8977	13.9588	11.9406
RBM38-ENST00000440234.6	686	0.804648	0.86997	1.7227	3.45793	1.11477	0.842168
RBM38-ENST00000342690.4	852	0	0.971766	0	0	0.125611	0.105063
RBM4-ENST00000396053.9	3029	13.8347	16.2721	11.8201	17.4372	9.96904	14.3493
RBM4-ENST00000398692.8	921	28.5156	21.2579	27.5379	29.3356	27.7268	23.5647
RBM4-ENST00000408993.6	1763	21.9667	24.5832	16.9444	21.9473	19.251	26.3848
RBM4-ENST00000532968.1	757	0	3.19998	1.7793	1.39311	0	0.0385535
RBM4-ENST00000506523.6	654	5.23033	7.62146	3.16515	1.04746	3.7848	2.61967
RBM4-ENST00000578778.5	582	14.8204	10.8015	4.61752	7.0118	3.33294	7.7885
RBM4-ENST00000310092.12	1607	52.3366	62.6062	72.181	76.4881	91.9756	80.9453
RBM4-ENST00000510173.6	782	0	1.42871	0.952456	0.242271	0.365538	0.111808
RBM4-ENST00000409406.1	2321	5.06679	4.35335	3.26231	4.13194	3.90014	5.02587
RBM4-ENST00000483858.5	1548	19.709	15.7965	10.0935	13.146	12.0993	13.6047
RBM4-ENST00000515838.2	943	9.24415	9.28753	4.91878	5.00558	4.65862	6.17226
RBM41-ENST00000495517.5	3315	4.65613	6.64771	2.69073	3.91707	2.58848	5.02288
RBM41-ENST00000372487.5	2579	7.99624	9.4286	5.96763	7.62957	4.94063	8.88424
RBM41-ENST00000372479.7	1662	1.33922	2.39044	2.4048	1.10389	2.39241	1.61884
RBM41-ENST00000485676.5	925	1.15148	0.472445	0.713343	0.659351	0.805268	1.32552
RBM41-ENST00000434854.1	680	0.797502	1.6537	0.259768	0.506898	0.173306	0.114323
RBM41-ENST00000474499.1	332	0	1.72397	0	0	0	0.541458
RBM41-ENST00000471079.1	1567	0	0	0.0940995	0	0.13909	0.0597369
RBM42-ENST00000588161.5	1609	2.05192	0	1.17392	6.28358	7.0718	1.26854
RBM42-ENST00000262633.9	1692	23.796	28.6629	37.2974	31.393	30.8918	28.3553
RBM42-ENST00000586618.5	771	0.261921	0	2.05075	0.999382	0	0
RBM42-ENST00000592526.1	1012	1.00991	1.89444	1.62733	1.33134	1.37957	1.10804
RBM42-ENST00000589559.5	1328	0.820508	1.53797	2.6377	2.66994	3.20032	2.25395
RBM42-ENST00000592202.5	1469	0	0	0	0	1.50584	0.689931
RBM45-ENST00000286070.10	1803	4.73913	0.0103913	3.44827	2.69353	4.72599	2.91762
RBM45-ENST00000616198.4	1788	1.60129	5.47401	0.906962	1.12573	0.169476	1.04987
RBM45-ENST00000424000.6	1992	1.56095	1.73944	0.774069	1.78797	1.13778	1.50092
RBM45-ENST00000424099.1	488	0.625285	2.37716	3.24821	5.1534	2.39824	3.88091
RBM45-ENST00000464647.1	400	1.81981	2.86394	0.72194	0.966221	0.151406	1.48033
RBM45-ENST00000455903.6	2964	0.505247	0.307783	0.425673	0.902231	0.228926	0.690807
RBM45-ENST00000493048.1	735	2.891	1.13747	2.2352	1.708	0.799607	1.90173
RBM46-ENST00000510397.5	3626	0.152365	0	0.0583984	0	0.0737516	0.0271505
RBM46-ENST00000514866.5	2315	0.110351	0	0.113978	0	0.0191788	0.056559
RBM46-ENST00000281722.8	2524	0	0	0.0533409	0.0305681	0.0589591	0
RBM46-ENST00000512640.1	526	0	0	0.102766	0	0	0
RBM5-ENST00000475590.5	704	25.0782	51.2284	24.3246	42.3565	29.4257	48.3287
RBM5-ENST00000464087.6	5616	23.5415	30.4458	15.0118	20.7499	12.61	25.7343
RBM5-ENST00000347869.8	3177	43.133	60.1398	48.6676	66.9853	51.2107	79.1341
RBM5-ENST00000496179.5	1406	21.3742	21.0649	9.50023	20.8924	10.7938	20.1181
RBM5-ENST00000469838.5	2716	29.8468	32.0019	13.1881	20.3324	10.6842	24.099
RBM5-ENST00000489437.1	625	29.1513	28.616	12.5784	21.304	10.0363	18.7493
RBM5-ENST00000395174.6	938	4.76329	5.30977	2.49574	3.15286	1.98979	4.93322
RBM5-ENST00000462025.1	573	3.45041	0	1.61324	1.83283	3.31726	3.29558
RBM5-ENST00000474470.1	434	0.567139	2.77082	1.21094	2.64119	0.671423	1.46115
RBM5-ENST00000492472.1	902	4.72343	1.24648	2.16927	2.66188	2.14795	2.42658
RBM5-ENST00000441812.6	583	2.30475	4.62021	2.02134	3.42962	4.41646	4.02947
RBM5-ENST00000471995.5	762	8.08572	8.86259	9.56384	11.8975	6.2302	9.4548
RBM5-ENST00000492430.1	580	0.926398	1.05328	1.97906	4.55543	2.12956	0
RBM5-ENST00000475128.5	1371	25.6144	24.9863	15.2423	19.9641	19.4978	27.4854
RBM5-ENST00000493993.1	476	12.2105	5.0397	3.72998	8.3359	6.49912	4.82259
RBM5-ENST00000437500.5	582	1.34296	1.23086	0.519854	0.869692	0.438387	0.848847
RBM5-ENST00000474818.5	832	7.68943	7.29642	3.07603	4.04749	2.52953	2.13886
RBM5-ENST00000464988.1	877	14.3799	11.7419	25.9856	27.9221	23.5493	31.3766
RBM5-ENST00000479275.1	1683	4.14606	4.35647	3.97221	3.8153	3.75851	5.22242
RBM5-ENST00000438369.5	560	0.24952	0.407764	0.103889	0.759275	0.335473	0
RBM5-ENST00000494360.5	585	11.2102	13.0373	8.16952	5.37916	5.40298	8.66485
RBM5-ENST00000433556.6	567	1.01322	0	0.7432	0.327346	0	1.89801
RBM5-ENST00000461242.1	275	3.5124	7.2941	10.8516	9.18078	8.38546	6.78077
RBM5-ENST00000404526.6	580	0	0	0	0	0	0.145184
RBM5-ENST00000441305.5	569	0.729009	0	0.181625	0.16921	0	0
RBM5-ENST00000417905.1	427	0	0	0.426523	0	0.4569	0
RBM6-ENST00000478026.1	480	22.5258	38.5015	19.0012	26.2105	11.8951	24.3727
RBM6-ENST00000446471.1	695	8.58114	16.1403	8.05105	10.3369	10.8028	20.1344
RBM6-ENST00000438912.1	473	6.5222	10.8056	5.82684	9.6914	5.43682	10.6156
RBM6-ENST00000454079.5	4324	32.3284	32.551	28.7075	37.6844	38.1827	59.1853
[truncated: 922 more rows]
