# Supplementary material for: Transcriptomic diversity in human medullary thymic epithelial cells
Source: Nat Commun. 2022 Aug 2;13:4296. doi: 10.1038/s41467-022-31750-1 (PMC9345899; doi:10.1038/s41467-022-31750-1)
Supplement: Supplementary file 7 — Supplementary Dataset 4 [file 41467_2022_31750_MOESM7_ESM.xlsx]

## Sheet: Description
Sheet	Description
ERE-initiated chimeric transcription events	ENSEMBL Gene ID, Contribution (Proportion of gene expression that can be explained by initiation from the ERE vs another promoter detected by LIONS), repeat name and class, biotype and external gene name as returned by LIONS. LO_occurence/HI_occurence: number of samples this chimeric read is found

## Sheet: ERE-init. chim. transcription
ensembl_gene_id	contribution	repeat_name	repeat_class	gene_biotype	external_gene_name	LO_occurence	HI_occurence
ENSG00000272734	0.109213	AluSz:SINE:Alu	SINE	lncRNA	ADIRF-AS1	2	0
ENSG00000273413	0.109213	AluSz:SINE:Alu	SINE	lncRNA		2	0
ENSG00000232677	0.192411	HERVS71-int:LTR:ERV1	LTR	lncRNA	LINC00665	1	1
ENSG00000261360	0.268214	MLT1C:LTR:ERVL-MaLR	LTR	lncRNA	OTULIN-DT	2	0
ENSG00000261183	0.319662	MLT1F2:LTR:ERVL-MaLR	LTR	lncRNA	SPINT1-AS1	2	1
ENSG00000260942	0.376068	MER51B:LTR:ERV1	LTR	lncRNA	CAPN10-DT	1	1
ENSG00000272293	0.380833	L1MB3:LINE:L1	LINE	lncRNA		1	1
ENSG00000267216	0.469846	LTR3:LTR:ERVK	LTR	lncRNA	ZNF8-ERVK3-1	2	2
ENSG00000253123	0.496032	MLT1C:LTR:ERVL-MaLR	LTR	lncRNA		0	2
ENSG00000250988	0.524841	MLT1C:LTR:ERVL-MaLR	LTR	lncRNA	SNHG21	2	0
ENSG00000259442	0.524841	MLT1C:LTR:ERVL-MaLR	LTR	lncRNA		2	0
ENSG00000224814	0.56621	MIRc:SINE:MIR	SINE	lncRNA		0	3
ENSG00000231106	0.602665	MER48:LTR:ERV1	LTR	lncRNA	LINC01436	2	0
ENSG00000255760	0.62598	LTR24B:LTR:ERV1	LTR	lncRNA	LINC02422	2	1
ENSG00000267270	0.707984	MER66B:LTR:ERV1	LTR	lncRNA	PARD6G-AS1	0	3
ENSG00000278000	0.707984	MER66B:LTR:ERV1	LTR	lncRNA		0	3
ENSG00000257718	0.79518	MLT1C:LTR:ERVL-MaLR	LTR	lncRNA	CPNE8-AS1	1	1
ENSG00000287097	0.817391	LTR12F:LTR:ERV1	LTR	lncRNA		0	3
ENSG00000234608	0.85808	MLT1J1:LTR:ERVL-MaLR	LTR	lncRNA	MAPKAPK5-AS1	1	3
ENSG00000224525	0.875	MSTB:LTR:ERVL-MaLR	LTR	lncRNA		1	1
ENSG00000272865	0.875	MSTB:LTR:ERVL-MaLR	LTR	lncRNA		1	1
ENSG00000251616	0.955303	MLT2B3:LTR:ERVL	LTR	lncRNA		0	2
ENSG00000215808	0.987568	MER61A:LTR:ERV1	LTR	lncRNA	LINC01139	3	3
ENSG00000228065	0.989583	MER61A:LTR:ERV1	LTR	lncRNA	LINC01515	1	3
ENSG00000287860	1	HERVE-int:LTR:ERV1	LTR	lncRNA		0	3
ENSG00000247498	1.00693	MER50:LTR:ERV1	LTR	lncRNA	GPRC5D-AS1	3	1
ENSG00000225470	1.01033	L1MA7:LINE:L1	LINE	lncRNA	JPX	1	1
ENSG00000254526	1.11429	THE1D:LTR:ERVL-MaLR	LTR	lncRNA		0	2
ENSG00000256995	2.77935	MLT1A:LTR:ERVL-MaLR	LTR	lncRNA		3	0
ENSG00000223823	3	MER41B:LTR:ERV1	LTR	lncRNA	LINC01342	2	3
ENSG00000285441	0.629464	L1MC5a:LINE:L1	LINE	NA	NA	1	1
ENSG00000173269	0.109213	AluSz:SINE:Alu	SINE	Protein coding	MMRN2	2	0
ENSG00000105953	0.138487	MER21A:LTR:ERVL	LTR	Protein coding	OGDH	0	2
ENSG00000123636	0.153347	MLT1F:LTR:ERVL-MaLR	LTR	Protein coding	BAZ2B	1	1
ENSG00000165416	0.159753	L1M5:LINE:L1	LINE	Protein coding	SUGT1	1	1
ENSG00000164078	0.178005	AluSx3:SINE:Alu	SINE	Protein coding	MST1R	1	1
ENSG00000010072	0.216884	L1ME4b:LINE:L1	LINE	Protein coding	SPRTN	1	1
ENSG00000186153	0.2442	THE1D:LTR:ERVL-MaLR	LTR	Protein coding	WWOX	0	3
ENSG00000150760	0.246881	L1PA8:LINE:L1	LINE	Protein coding	DOCK1	2	0
ENSG00000167693	0.254729	AluYm1:SINE:Alu	SINE	Protein coding	NXN	2	1
ENSG00000196517	0.313869	MER49:LTR:ERV1	LTR	Protein coding	SLC6A9	0	2
ENSG00000166532	0.321028	MER21C:LTR:ERVL	LTR	Protein coding	RIMKLB	3	1
ENSG00000173320	0.367278	L1MC4:LINE:L1	LINE	Protein coding	STOX2	1	1
ENSG00000131127	0.404762	MLT1H:LTR:ERVL-MaLR	LTR	Protein coding	ZNF141	0	2
ENSG00000142396	0.469846	LTR3:LTR:ERVK	LTR	Protein coding	ERVK3-1	2	2
ENSG00000283515	0.469846	LTR3:LTR:ERVK	LTR	Protein coding		2	2
ENSG00000157368	0.480498	L3:LINE:CR1	LINE	Protein coding	IL34	2	0
ENSG00000138785	0.524186	MER52A:LTR:ERV1	LTR	Protein coding	INTS12	2	0
ENSG00000119888	0.569256	LTR41B:LTR:ERVL	LTR	Protein coding	EPCAM	3	3
ENSG00000112096	0.629464	L1MC5a:LINE:L1	LINE	Protein coding	SOD2	1	1
ENSG00000198478	0.640477	L1M4b:LINE:L1	LINE	Protein coding	SH3BGRL2	2	3
ENSG00000007341	0.698156	MLT1A0:LTR:ERVL-MaLR	LTR	Protein coding	ST7L	1	1
ENSG00000127399	0.79391	MER41B:LTR:ERV1	LTR	Protein coding	LRRC61	1	3
ENSG00000170100	0.855181	L1M4:LINE:L1	LINE	Protein coding	ZNF778	1	1
ENSG00000164919	0.875562	LTR56:LTR:ERV1	LTR	Protein coding	COX6C	3	2
ENSG00000139631	0.931434	L1MB7:LINE:L1	LINE	Protein coding	CSAD	1	2
ENSG00000071909	1.06587	MSTA:LTR:ERVL-MaLR	LTR	Protein coding	MYO3B	1	1
ENSG00000183032	1.15294	AmnSINE1:SINE:5S-Deu-L2	SINE	Protein coding	SLC25A21	3	3
ENSG00000235109	1.82994	LTR18B:LTR:ERVL	LTR	Protein coding	ZSCAN31	1	1
ENSG00000188707	0.79391	MER41B:LTR:ERV1	LTR	Pseudogene	ZBED6CL	1	3
ENSG00000262943	1.23395	L1PBa1:LINE:L1	LINE	Pseudogene	ALOX12P2	1	2
