# Supplementary material for: Transcriptomic diversity in human medullary thymic epithelial cells
Source: Nat Commun. 2022 Aug 2;13:4296. doi: 10.1038/s41467-022-31750-1 (PMC9345899; doi:10.1038/s41467-022-31750-1)
Supplement: Supplementary file 8 — Source Data [file 41467_2022_31750_MOESM8_ESM.xlsx]

## Sheet: Figure 1E
Distance	Frequency
-100	0.00085
-99	0.00079
-98	0.00108
-97	0.00093
-96	0.00089
-95	0.00114
-94	0.00112
-93	0.0011
-92	0.00114
-91	0.00071
-90	0.00067
-89	0.00071
-88	0.00108
-87	0.00087
-86	0.00063
-85	0.00075
-84	0.00089
-83	0.00095
-82	0.00089
-81	0.00091
-80	0.00089
-79	0.00081
-78	0.00087
-77	0.00081
-76	0.00093		0
-75	0.00089
-74	0.00106
-73	0.00095
-72	0.00089
-71	0.00081
-70	0.00063
-69	0.00091
-68	0.00085
-67	0.00093
-66	0.00075
-65	0.00075
-64	0.00098
-63	0.00075
-62	0.00077
-61	0.00087
-60	0.00085
-59	0.00069
-58	0.00067
-57	0.00077
-56	0.00073
-55	0.00089
-54	0.00079
-53	0.00075
-52	0.00091
-51	0.00057
-50	0.00067
-49	0.00061
-48	0.00071
-47	0.00049
-46	0.00053
-45	0.00079
-44	0.00057
-43	0.00077
-42	0.00093
-41	0.00083
-40	0.00089
-39	0.00083
-38	0.00087
-37	0.00093
-36	0.0013
-35	0.00136
-34	0.00132
-33	0.00167
-32	0.00248
-31	0.00311
-30	0.0039
-29	0.00559
-28	0.00514
-27	0.00378
-26	0.00327
-25	0.00226
-24	0.0013
-23	0.00122
-22	0.0011
-21	0.00108
-20	0.001
-19	0.00091
-18	0.00095
-17	0.00073
-16	0.00081
-15	0.00075
-14	0.00051
-13	0.00077
-12	0.00063
-11	0.00063
-10	0.00051
-9	0.00073
-8	0.00073
-7	0.00055
-6	0.00071
-5	0.00063
-4	0.00077
-3	0.00073
-2	0.00069
-1	0.00079
0	0.001
1	0.00083
2	0.00085
3	0.00053
4	0.00091
5	0.00081
6	0.00065
7	0.00065
8	0.00049
9	0.00053
10	0.00059
11	0.00063
12	0.00055
13	0.00057
14	0.00051
15	0.00061
16	0.00073
17	0.00043
18	0.00053
19	0.00051
20	0.00063
21	0.00049
22	0.00069
23	0.00045
24	0.00075
25	0.00059
26	0.00073
27	0.00053
28	0.00071
29	0.00061
30	0.00055
31	0.00041
32	0.00061
33	0.00051
34	0.00051
35	0.00071
36	0.00061
37	0.00057
38	0.00069
39	0.00069
40	0.00075
41	0.00043
42	0.00069
43	0.00067
44	0.00079
45	0.00047
46	0.00059
47	0.00061
48	0.00095
49	0.00061
50	0.00055
51	0.00059
52	0.00065
53	0.00089
54	0.00059
55	0.00065
56	0.00067
57	0.00053
58	0.00065
59	0.00055
60	0.00039
61	0.00059
62	0.00073
63	0.00055
64	0.00055
65	0.00067
66	0.00065
67	0.00065
68	0.00077
69	0.00057
70	0.00061
71	0.00053
72	0.00063
73	0.00063
74	0.00057
75	0.00067
76	0.00053
77	0.00063
78	0.00069
79	0.00057
80	0.00081
81	0.00051
82	0.00073
83	0.00061
84	0.00075
85	0.00051
86	0.00059
87	0.00051
88	0.00065
89	0.00061
90	0.00055
91	0.00051
92	0.00059
93	0.00063
94	0.00061
95	0.00063
96	0.00069
97	0.00075
98	0.00071
99	0.00071
100	0.00089

## Sheet: Figure 1F
Label	PC1	PC2
pt212_hi_TPM	4672.5	-12.7
pt221_hi_TPM	393.6	594.1
pt226_hi_TPM	1119.3	893.6
pt87_hi_TPM	-2456.7	2673.6
pt214_hi_TPM	161.8	630.9
pt212_lo_TPM	256.5	-431.4
pt221_lo_TPM	-416	172.5
pt226_lo_TPM	-1220	-1285.6
pt87_lo_TPM	-2096.9	-1524.9
pt214_lo_TPM	-414	-1710.1

## Sheet: Figure 2A
Sample	mTEClo	mTEChi	Gene_set
pt212	0.065	0.129	TRA
pt221	0.072	0.108	TRA
pt226	0.06	0.143	TRA
pt87	0.051	0.096	TRA
pt214	0.054	0.11	TRA
pt212	0.188	0.159	Housekeeping
pt221	0.217	0.169	Housekeeping
pt226	0.18	0.18	Housekeeping
pt87	0.195	0.183	Housekeeping
pt214	0.204	0.17	Housekeeping

## Sheet: Figure 2B
Sample	mTEClo	mTEChi	Gene_set
pt212	0.102	0.147	AIRE
pt221	0.084	0.159	AIRE
pt226	0.108	0.148	AIRE
pt87	0.089	0.113	AIRE
pt214	0.085	0.131	AIRE
pt212	0.012	0.028	FEZF2
pt221	0.006	0.024	FEZF2
pt226	0.013	0.048	FEZF2
pt87	0.01	0.017	FEZF2
pt214	0.01	0.022	FEZF2

## Sheet: Figure 2C
Gene_set	OR	P value	Lower	Upper
Housekeeping	0.87	0.0816	0.7	1
Other_TRA	1.95	1.57e-05	1.4	2.6
Aire_dep_TRA	2.53	1.4e-07	1.8	3.6
Fezf2_dep_TRA	14.89	1.06e-06	3.5	63.2

## Sheet: Figue 2D
Sample	mTEClo	mTEChi
pt212	0.657	0.453
pt221	0.762	0.546
pt226	0.607	0.426
pt87	0.575	0.384
pt214	0.632	0.391

## Sheet: Figure 2E
Sample	3' UTR	5' UTR	Intergenic	TTS	exon	intron	non-coding
pt212_hi_TPM	0.081	0.028	0.083	0.019	0.135	0.161	0.04
pt221_hi_TPM	0.041	0.037	0.064	0.031	0.125	0.139	0.017
pt226_hi_TPM	0.131	0.021	0.064	0.022	0.174	0.122	0.041
pt87_hi_TPM	0.123	0.016	0.082	0.032	0.147	0.167	0.049
pt214_hi_TPM	0.125	0.026	0.096	0.027	0.145	0.156	0.034
pt212_lo_TPM	0.051	0.038	0.045	0.01	0.083	0.091	0.026
pt221_lo_TPM	0.021	0.042	0.021	0.015	0.06	0.051	0.027
pt226_lo_TPM	0.052	0.038	0.053	0.015	0.094	0.11	0.032
pt87_lo_TPM	0.072	0.04	0.041	0.017	0.109	0.113	0.033
pt214_lo_TPM	0.059	0.044	0.048	0.018	0.087	0.09	0.022

## Sheet: Figure 2F
Type	OR	P value	Lower	Upper
Promoter	0.453	1.3e-36	0.4	0.512
5' UTR	0.571	0.002013	0.399	0.817
Other	2.393	1.33e-43	2.113	2.711

## Sheet: Figure 2G
Type	Count
mTEChi only	12816
mTEClo only	12470
FANTOM only	23029
mTEChi and mTEClo	8909
mTEChi and FANTOM	1091
mTEClo and FANTOM	1511
All	7169

## Sheet: Figure 2H
	mTEC_lo	mTEC_hi	Testis	Bowel	Liver	Kidney	Lung	Ovary	Heart	Thyroid	Brain	Thymus
Thymus	2.22	1.8	0.21	-0.19	-0.73	-0.85	-0.32	-0.5	-0.87	-0.62	-0.16	N/A
Brain	1.93	0.94	1.52	-0.89	-0.94	-0.45	-1.05	0.04	-0.29	-1	N/A	0.2
Thyroid	2.21	0.97	-0.73	-0.67	-0.61	1.43	-0.05	-0.61	-0.36	N/A	-0.86	-0.73
Heart	1.99	0.43	1.09	0.06	-0.75	-0.75	1.03	-0.82	N/A	-0.5	-0.19	-1.58
Ovary	2.52	0.43	1.2	-0.68	-0.53	-0.76	0.22	N/A	-0.8	-0.76	-0.2	-0.64
Lung	1.68	1.37	-1.27	0.22	-0.11	-0.99	N/A	0.67	0.8	-0.51	-1.47	-0.38
Kidney	0.05	-0.05	-0.66	1.33	2.13	N/A	-0.61	-0.71	-0.71	0.96	-0.4	-1.34
Liver	0	0.41	0.29	2.56	N/A	0.98	-0.32	-0.58	-0.76	-0.76	-0.85	-0.97
Bowel	1.14	0.69	-0.58	N/A	2.39	0.34	-0.31	-0.85	-0.52	-0.94	-0.97	-0.4
Testis	2.49	1.3	N/A	-0.66	-0.17	-0.86	-0.92	0.23	-0.28	-0.92	-0.03	-0.19
Mean	1.62	0.83	0.12	0.12	0.08	-0.21	-0.26	-0.35	-0.42	-0.56	-0.57	-0.67
Median	1.96	0.82	0.21	-0.19	-0.53	-0.75	-0.32	-0.58	-0.52	-0.76	-0.4	-0.64

[truncated: 55 more sheets: Figure 3A, Figure 3B, Figure 3C, Figure 3D, Figure 3E, Figure 3F, Figure 4A, Figure 4B, Figure 4C, Figure 4D, Figure 4E, Figure 4F, Figure 4G, Figure 4H, Figure 4I, Figure 5A, Figure 5C, Figure 5D, Figure 5E, Figure 6A …]
